# Supplementary material for: A new test suggests hundreds of amino acid polymorphisms in humans are subject to balancing selection
Source: PLoS Biol. 2022 Jun 2;20(6):e3001645. doi: 10.1371/journal.pbio.3001645 (PMC9162324; doi:10.1371/journal.pbio.3001645)
Supplement: S1 Data — (XLSX) [file pbio.3001645.s001.xlsx]

## Sheet: Info
Estimating Z for GO categories
Each tab shows estimates of Z for significant GO categories for a specific population comparison, with private polymorphisms taken from the first population. E.g. AFR_EAS indicates estimates of Z using African private polymophisms and shared polymorphisms between Africans and East Asians.
If a population comparison does not have a tab, this indicates there were no significant categories.
Confidence intervals are estimated by bootstrapping. If the lower confidence interval > 1, the category is significant.

## Sheet: AFR_nonAFR
GO_category	sN	sS	rN	rS	Z	CI_low	CI_high	alpha	alpha_low	alpha_high	bps	bps_low	bps_high
synapsis	14	5	2	5	7	2.29167	11.6667	0.857143	0.563636	0.914286	12	7.89091	12.8
antigen binding	61	46	2	7	4.6413	1.93333	6.23864	0.784543	0.482759	0.839709	47.8571	29.4483	51.2222
aggresome	31	24	2	7	4.52083	1.92308	6.85714	0.778802	0.48	0.854167	24.1429	14.88	26.4792
gamma-catenin binding	15	10	2	6	4.5	1.73333	7	0.777778	0.423077	0.857143	11.6667	6.34615	12.8571
calcium-dependent cell-cell adhesion via plasma membrane cell adhesion molecules	40	41	2	8	3.90244	1.78571	5.67568	0.74375	0.44	0.82381	29.75	17.6	32.9524
negative regulation of tumor necrosis factor production	23	16	2	5	3.59375	1.28571	5.17647	0.721739	0.222222	0.806818	16.6	5.11111	18.5568
viral entry into host cell	56	63	2	8	3.55556	1.48571	5.26154	0.71875	0.326923	0.809942	40.25	18.3077	45.3567
tRNA binding	21	24	2	8	3.5	1.44	5.46429	0.714286	0.305556	0.816993	15	6.41667	17.1569
dynein complex binding	24	21	2	6	3.42857	1.3125	5.05556	0.708333	0.238095	0.802198	17	5.71429	19.2527
microtubule associated complex	14	17	2	8	3.29412	1.41176	4.69444	0.696429	0.291667	0.786982	9.75	4.08333	11.0178
response to cytokine	17	13	2	5	3.26923	1.33333	5.14286	0.694118	0.25	0.805556	11.8	4.25	13.6944
trans-Golgi network membrane	74	57	2	5	3.24561	1.23729	5.01695	0.691892	0.191781	0.800676	51.2	14.1918	59.25
cerebellum development	17	30	2	11	3.11667	1.36364	4.44444	0.679144	0.266667	0.775	11.5455	4.53333	13.175
centriole-centriole cohesion	14	9	3	6	3.11111	1.66667	5.66667	0.678571	0.4	0.823529	9.5	5.6	11.5294
lamellipodium membrane	23	37	2	10	3.10811	1.26061	4.375	0.678261	0.206731	0.771429	15.6	4.75481	17.7429
chromosome, telomeric region	27	29	3	10	3.10345	1.75	4.675	0.677778	0.428571	0.786096	18.3	11.5714	21.2246
immunoglobulin complex, circulating	34	33	2	6	3.09091	1.14706	4.66667	0.676471	0.128205	0.785714	23	4.35897	26.7143
antigen processing and presentation of exogenous peptide antigen via MHC class II	81	70	3	8	3.08571	1.75714	4.94444	0.675926	0.430894	0.797753	54.75	34.9024	64.618
response to progesterone	19	22	2	7	3.02273	1.22727	4.42105	0.669173	0.185185	0.77381	12.7143	3.51852	14.7024
cytoplasmic microtubule organization	21	25	2	7	2.94	1.16667	4.18182	0.659864	0.142857	0.76087	13.8571	3	15.9783
immunoglobulin receptor binding	35	36	2	6	2.91667	1.20732	4.36364	0.657143	0.171717	0.770833	23	6.0101	26.9792
spindle assembly	21	22	2	6	2.86364	1.14286	4.375	0.650794	0.125	0.771429	13.6667	2.625	16.2
cornification	98	83	5	12	2.83373	1.95745	4.28235	0.647109	0.48913	0.766484	63.4167	47.9348	75.1154
cholesterol homeostasis	35	56	2	9	2.8125	1.2	4.09804	0.644444	0.166667	0.755981	22.5556	5.83333	26.4593
thiol-dependent ubiquitinyl hydrolase activity	26	42	2	9	2.78571	1.17895	4.05405	0.641026	0.151786	0.753333	16.6667	3.94643	19.5867
collagen trimer	61	73	3	10	2.78539	1.6625	4.24286	0.640984	0.398496	0.76431	39.1	24.3083	46.6229
regulation of cell shape	37	87	2	13	2.76437	1.30233	4.08511	0.638254	0.232143	0.755208	23.6154	8.58929	27.9427
adenylate cyclase-activating G protein-coupled receptor signaling pathway	39	50	2	7	2.73	1.18269	3.82222	0.6337	0.154472	0.738372	24.7143	6.02439	28.7965
cornified envelope	44	38	3	7	2.70175	1.5	4.39024	0.62987	0.333333	0.772222	27.7143	14.6667	33.9778
odorant binding	70	33	4	5	2.65152	1.50463	4.30147	0.622857	0.335385	0.767521	43.6	23.4769	53.7265
positive regulation of B cell activation	34	39	2	6	2.61538	1.09756	3.7	0.617647	0.0888889	0.72973	21	3.02222	24.8108
phosphoprotein phosphatase activity	48	69	4	15	2.6087	1.83784	4.09091	0.616667	0.455882	0.755556	29.6	21.8824	36.2667
beta-catenin binding	36	69	2	10	2.6087	1.10222	3.86364	0.616667	0.0927419	0.741176	22.2	3.33871	26.6824
transforming growth factor beta receptor signaling pathway	24	43	2	9	2.51163	1.08	3.74468	0.601852	0.0740741	0.732955	14.4444	1.77778	17.5909
positive regulation of Wnt signaling pathway	17	17	2	5	2.5	1.04348	4.03846	0.6	0.0416667	0.752381	10.2	0.708333	12.7905
hormone activity	41	22	3	4	2.48485	1.27586	4.34783	0.597561	0.216216	0.77	24.5	8.86486	31.57
osteoblast differentiation	32	65	2	10	2.46154	1.0929	3.5942	0.59375	0.085	0.721774	19	2.72	23.0968
O-glycan processing	137	67	5	6	2.45373	1.53234	3.72396	0.592457	0.347403	0.731469	81.1667	47.5942	100.211
heart morphogenesis	27	50	2	9	2.43	1.03704	3.54167	0.588477	0.0357143	0.717647	15.8889	0.964286	19.3765
immunoglobulin complex	40	34	3	6	2.35294	1.31429	3.87097	0.575	0.23913	0.741667	23	9.56522	29.6667
endosome membrane	110	142	5	15	2.32394	1.69667	3.63636	0.569697	0.410611	0.725	62.6667	45.1672	79.75
chromatin binding	132	180	13	41	2.31282	1.85941	2.97514	0.567627	0.462195	0.663881	74.9268	61.0098	87.6323
keratin filament	99	68	9	14	2.26471	1.65839	3.12851	0.558442	0.397004	0.680359	55.2857	39.3034	67.3556
positive regulation of T cell proliferation	53	48	3	6	2.20833	1.275	3.77143	0.54717	0.215686	0.734848	29	11.4314	38.947
phagocytosis, recognition	35	37	3	7	2.20721	1.3125	3.7	0.546939	0.238095	0.72973	19.1429	8.33333	25.5405
viral process	143	219	11	37	2.19635	1.77391	2.89899	0.544699	0.436275	0.655052	77.8919	62.3873	93.6725
transmembrane receptor protein tyrosine kinase signaling pathway	49	101	2	9	2.18317	1.0099	3.18367	0.54195	0.00980392	0.685897	26.5556	0.480392	33.609
intermediate filament	161	143	11	21	2.1494	1.66866	2.80595	0.534753	0.400717	0.643614	86.0952	64.5154	103.622
nuclear outer membrane	15	21	3	9	2.14286	1.2	3.33333	0.533333	0.166667	0.7	8	2.5	10.5
chromosome	192	206	17	39	2.13821	1.73399	2.69472	0.532318	0.423295	0.628904	102.205	81.2727	120.75
regulation of gene expression	68	101	6	19	2.13201	1.54622	3.14624	0.53096	0.353261	0.68216	36.1053	24.0217	46.3869
negative regulation of cell population proliferation	107	193	6	23	2.12522	1.55437	2.98305	0.52946	0.356651	0.664773	56.6522	38.1617	71.1307
meiotic cell cycle	55	52	6	12	2.11538	1.50463	3.1117	0.527273	0.335385	0.678632	29	18.4462	37.3248
transcription coactivator activity	64	129	5	21	2.08372	1.50413	3.17073	0.520089	0.335165	0.684615	33.2857	21.4505	43.8154
endoplasmic reticulum to Golgi vesicle-mediated transport	82	113	4	11	1.99558	1.35366	3.22222	0.498891	0.261261	0.689655	40.9091	21.4234	56.5517
integral component of endoplasmic reticulum membrane	34	40	3	7	1.98333	1.10811	3.125	0.495798	0.097561	0.68	16.8571	3.31707	23.12
chloride transport	37	50	3	8	1.97333	1.12264	3	0.493243	0.109244	0.666667	18.25	4.04202	24.6667
protein stabilization	56	73	7	18	1.9726	1.48148	2.83333	0.493056	0.325	0.647059	27.6111	18.2	36.2353
ribosome biogenesis	38	39	4	8	1.94872	1.2	3.15789	0.486842	0.166667	0.683333	18.5	6.33333	25.9667
voltage-gated ion channel activity	56	111	5	19	1.91712	1.40805	2.89486	0.478383	0.289796	0.65456	26.7895	16.2286	36.6554
cation transport	46	64	3	8	1.91667	1.07456	3.00538	0.478261	0.0693878	0.667263	22	3.19184	30.6941
potassium ion transport	28	64	3	13	1.89583	1.14754	3.16406	0.472527	0.128571	0.683951	13.2308	3.6	19.1506
regulation of ion transmembrane transport	58	117	5	19	1.88376	1.38462	2.80226	0.469147	0.277778	0.643145	27.2105	16.1111	37.3024
double-stranded DNA binding	28	40	3	8	1.86667	1.10394	3.07692	0.464286	0.0941558	0.675	13	2.63636	18.9
keratinization	161	121	15	21	1.86281	1.46094	2.40625	0.463177	0.315508	0.584416	74.5714	50.7968	94.0909
collagen fibril organization	35	47	4	10	1.8617	1.18403	3.01481	0.462857	0.155425	0.668305	16.2	5.43988	23.3907
potassium ion transmembrane transport	37	73	3	11	1.85845	1.09295	2.91892	0.461916	0.085044	0.657407	17.0909	3.14663	24.3241
regulation of membrane potential	34	74	5	20	1.83784	1.28	2.86364	0.455882	0.21875	0.650794	15.5	7.4375	22.127
hemopoiesis	31	45	3	8	1.83704	1.07143	2.93478	0.455645	0.0666667	0.659259	14.125	2.06667	20.437
stress fiber	48	61	3	7	1.83607	1.07368	3.05455	0.455357	0.0686275	0.672619	21.8571	3.29412	32.2857
complement activation, classical pathway	59	59	6	11	1.83333	1.3125	2.76562	0.454545	0.238095	0.638418	26.8182	14.0476	37.6667
sodium ion transport	53	106	3	11	1.83333	1.13148	2.75081	0.454545	0.116203	0.636471	24.0909	6.15876	33.7329
regulation of cell migration	32	88	3	15	1.81818	1.10054	2.88889	0.45	0.091358	0.653846	14.4	2.92346	20.9231
external side of plasma membrane	236	239	18	33	1.81032	1.48571	2.28825	0.447612	0.326923	0.562985	105.636	77.1538	132.865
histone binding	26	72	3	15	1.80556	1.15753	2.85915	0.446154	0.136095	0.650246	11.6	3.53846	16.9064
acrosomal vesicle	54	50	6	10	1.8	1.24	2.704	0.444444	0.193548	0.630178	24	10.4516	34.0296
immune response	292	240	17	25	1.78922	1.43168	2.29631	0.441096	0.301521	0.564519	128.8	88.044	164.839
intermediate filament cytoskeleton	43	57	3	7	1.76023	1.04545	2.80851	0.431894	0.0434783	0.643939	18.5714	1.86957	27.6894
cytoskeletal protein binding	40	91	3	12	1.75824	1.04	2.73214	0.43125	0.0384615	0.633987	17.25	1.53846	25.3595
transmembrane signaling receptor activity	129	135	10	18	1.72	1.28121	2.29798	0.418605	0.219491	0.564835	54	28.3143	72.8637
cysteine-type peptidase activity	60	60	7	12	1.71429	1.17308	2.36111	0.416667	0.147541	0.576471	25	8.85246	34.5882
microtubule cytoskeleton organization	64	91	7	17	1.70801	1.23077	2.37245	0.414522	0.1875	0.578495	26.5294	12	37.0237
extracellular matrix	281	300	22	40	1.70303	1.40895	2.03891	0.412811	0.290251	0.509542	116	81.5605	143.181
Golgi organization	60	62	4	7	1.69355	1.05357	2.59701	0.409524	0.0508475	0.614943	24.5714	3.05085	36.8966
mitochondrial matrix	92	143	7	18	1.65435	1.28662	2.42353	0.395531	0.22277	0.587379	36.3889	20.4948	54.0388
RNA splicing	50	106	4	14	1.65094	1.08621	2.52344	0.394286	0.0793651	0.603715	19.7143	3.96825	30.1858
chromosome, centromeric region	62	68	5	9	1.64118	1.11443	2.47692	0.390681	0.102679	0.596273	24.2222	6.36607	36.9689
helicase activity	72	117	6	16	1.64103	1.19658	2.38919	0.390625	0.164286	0.581448	28.125	11.8286	41.8643
steroid metabolic process	64	78	4	8	1.64103	1.06742	2.68182	0.390625	0.0631579	0.627119	25	4.04211	40.1356
tubulin binding	24	33	4	9	1.63636	1.00446	2.64	0.388889	0.00444444	0.621212	9.33333	0.106667	14.9091
protein dephosphorylation	60	84	7	16	1.63265	1.2	2.31331	0.3875	0.166667	0.567719	23.25	10	34.0632
phosphatase activity	48	74	6	15	1.62162	1.17391	2.41767	0.383333	0.148148	0.586379	18.4	7.11111	28.1462
specific granule membrane	49	53	4	7	1.61792	1.07386	2.65625	0.381924	0.0687831	0.623529	18.7143	3.37037	30.5529
regulation of apoptotic process	70	113	9	23	1.58309	1.197	2.19444	0.368323	0.164578	0.544304	25.7826	11.5205	38.1013
activation of GTPase activity	30	62	4	13	1.57258	1.03125	2.33908	0.364103	0.030303	0.572482	10.9231	0.909091	17.1744
metalloendopeptidase activity	66	77	6	11	1.57143	1.07359	2.36667	0.363636	0.0685484	0.577465	24	4.52419	38.1127
lysosomal lumen	61	73	8	15	1.56678	1.15556	2.16228	0.361749	0.134615	0.537525	22.0667	8.21154	32.789
kinetochore	55	59	6	10	1.55367	1.07273	2.4	0.356364	0.0677966	0.583333	19.6	3.72881	32.0833
negative regulation of transcription by RNA polymerase II	170	326	18	53	1.53545	1.29489	1.9145	0.348724	0.227731	0.477671	59.283	38.7143	81.2041
peptidyl-tyrosine dephosphorylation	39	56	5	11	1.53214	1.02941	2.4	0.347319	0.0285714	0.583333	13.5455	1.11429	22.75
protein tyrosine phosphatase activity	39	56	5	11	1.53214	1.02632	2.28723	0.347319	0.025641	0.562791	13.5455	1	21.9488
nuclear body	118	157	14	28	1.50318	1.20209	1.93294	0.334746	0.168116	0.482654	39.5	19.8377	56.9531
response to stimulus	400	232	39	34	1.50309	1.24887	1.74625	0.334706	0.199277	0.427344	133.882	79.7107	170.938
early endosome membrane	95	109	7	12	1.4941	1.06167	2.16429	0.330702	0.0580848	0.537954	31.4167	5.51805	51.1056
endoplasmic reticulum membrane	404	515	30	57	1.49049	1.2775	1.75518	0.329078	0.217224	0.430258	132.947	87.7584	173.824
transcription corepressor activity	64	113	8	21	1.48673	1.09524	2.02381	0.327381	0.0869565	0.505882	20.9524	5.56522	32.3765
DNA-binding transcription repressor activity, RNA polymerase II-specific	61	107	5	13	1.48224	1.0566	2.18776	0.325347	0.0535714	0.54291	19.8462	3.26786	33.1175
GTPase activity	48	99	5	15	1.45455	1.00604	2.18413	0.3125	0.0060024	0.542151	15	0.288115	26.0233
actin filament binding	136	208	14	31	1.4478	1.16234	1.84751	0.309298	0.139668	0.45873	42.0645	18.9948	62.3873
response to drug	93	194	10	30	1.43814	1.13078	1.87893	0.304659	0.115657	0.467781	28.3333	10.7561	43.5037
nuclease activity	62	70	10	16	1.41714	1.06061	1.9185	0.294355	0.0571429	0.478758	18.25	3.54286	29.683
sensory perception of smell	314	148	27	18	1.41441	1.12627	1.69431	0.292994	0.112113	0.409788	92	35.2034	128.673
lipid metabolic process	210	297	17	34	1.41414	1.16958	1.78571	0.292857	0.144992	0.44	61.5	30.4484	92.4
nervous system development	123	290	12	40	1.41379	1.14286	1.86164	0.292683	0.125	0.462838	36	15.375	56.9291
methyltransferase activity	54	88	10	23	1.41136	1.07918	1.95556	0.291465	0.0733696	0.488636	15.7391	3.96196	26.3864
perinuclear region of cytoplasm	241	370	26	56	1.40291	1.18506	1.65865	0.287196	0.156164	0.397099	69.2143	37.6355	95.7009
Rab GTPase binding	60	86	7	14	1.39535	1.01124	2.00758	0.283333	0.0111111	0.501887	17	0.666667	30.1132
DNA replication	52	86	7	16	1.38206	1.05897	2.02532	0.276442	0.0556901	0.50625	14.375	2.89588	26.325
structural molecule activity	131	171	10	18	1.37895	1.03681	1.79619	0.274809	0.035503	0.443266	36	4.65089	58.0679
transferase activity, transferring glycosyl groups	91	133	9	18	1.36842	1.02985	1.85606	0.269231	0.0289855	0.461224	24.5	2.63768	41.9714
detection of chemical stimulus involved in sensory perception of smell	303	125	27	15	1.34667	1.08315	1.71634	0.257426	0.0767663	0.417364	78	23.2602	126.461
olfactory receptor activity	303	125	27	15	1.34667	1.0587	1.65917	0.257426	0.055441	0.397288	78	16.7986	120.378
endosome	235	371	22	46	1.32443	1.10215	1.5894	0.244958	0.0926829	0.370831	57.5652	21.7805	87.1454
GTP binding	65	141	7	20	1.31712	1.01149	1.95373	0.240769	0.0113636	0.488159	15.65	0.738636	31.7303
methylation	59	95	11	23	1.29856	1.04334	1.78932	0.229919	0.0415385	0.441129	13.5652	2.45077	26.0266
visual perception	91	129	12	22	1.29328	1.02273	1.6875	0.226773	0.0222222	0.407407	20.6364	2.02222	37.0741
spermatogenesis	181	186	22	29	1.28275	1.05705	1.59378	0.220423	0.053967	0.37256	39.8966	9.76802	67.4333
adaptive immune response	223	174	15	15	1.28161	1.00711	1.69448	0.219731	0.00705687	0.409848	49	1.57368	91.3962
G protein-coupled receptor activity	448	307	47	41	1.27299	1.09135	1.46532	0.214449	0.0837004	0.317555	96.0732	37.4978	142.264
Golgi membrane	282	360	26	42	1.26538	1.04576	1.50756	0.209726	0.0437616	0.336676	59.1429	12.3408	94.9426
negative regulation of transcription, DNA-templated	154	258	19	39	1.22521	1.00064	1.48836	0.183816	0.000637959	0.32812	28.3077	0.0982456	50.5304
molecular_function	295	285	39	46	1.22087	1.05742	1.43557	0.180914	0.0543046	0.303415	53.3696	16.0199	89.5073
apoptotic process	197	273	22	37	1.21362	1.02025	1.49632	0.176019	0.0198447	0.331695	34.6757	3.9094	65.344
signal transduction	795	935	89	119	1.13687	1.0324	1.24921	0.120395	0.0313827	0.199495	95.7143	24.9492	158.598

## Sheet: nonAFR_AFR
GO_category	sN	sS	rN	rS	Z	CI_low	CI_high	alpha	alpha_low	alpha_high	bps	bps_low	bps_high
cis-Golgi network	39	15	2	3	3.9	1.22807	5.68421	0.74359	0.185714	0.824074	29	7.24286	32.1389
negative regulation of apoptotic process	183	255	3	13	3.1098	1.81013	4.81452	0.678436	0.447552	0.792295	124.154	81.9021	144.99
sequence-specific DNA binding	207	310	2	9	3.00484	1.27592	4.45424	0.667203	0.216252	0.775495	138.111	44.7641	160.527
endoplasmic reticulum to Golgi vesicle-mediated transport	98	151	2	9	2.92053	1.27119	4.10959	0.657596	0.213333	0.756667	64.4444	20.9067	74.1533
positive regulation of apoptotic process	175	243	2	8	2.88066	1.328	4.41176	0.652857	0.246988	0.773333	114.25	43.2229	135.333
chromatin binding	202	252	2	7	2.80556	1.10843	3.9854	0.643564	0.0978261	0.749084	130	19.7609	151.315
positive regulation of gene expression	217	290	3	7	1.74598	1.06926	2.73165	0.427255	0.0647709	0.633921	92.7143	14.0553	137.561
endoplasmic reticulum membrane	581	614	11	20	1.72046	1.32168	2.21834	0.418761	0.243386	0.549213	243.3	141.407	319.093
zinc ion binding	411	537	9	20	1.70081	1.33209	2.30453	0.412044	0.2493	0.566071	169.35	102.462	232.655
peptidase activity	366	390	10	16	1.50154	1.10614	1.98702	0.334016	0.0959579	0.496733	122.25	35.1206	181.804
positive regulation of transcription by RNA polymerase II	416	625	7	15	1.42629	1.05376	1.95915	0.298878	0.0510204	0.489575	124.333	21.2245	203.663
innate immune response	264	250	13	17	1.38092	1.07287	1.81731	0.275847	0.0679245	0.449735	72.8235	17.9321	118.73
hydrolase activity	994	1160	25	39	1.33676	1.13883	1.58887	0.251922	0.121902	0.370622	250.41	121.171	368.399
DNA-binding transcription factor activity	334	447	9	16	1.32836	1.03576	1.84881	0.247193	0.0345293	0.459112	82.5625	11.5328	153.343
immune system process	588	458	18	18	1.28384	1.04406	1.63638	0.221088	0.0422035	0.388897	130	24.8157	228.671
DNA binding	1074	1219	27	37	1.20736	1.01441	1.42048	0.17175	0.0142053	0.29601	184.459	15.2565	317.915
ATP binding	1084	1435	26	41	1.19121	1.01107	1.43039	0.160517	0.0109532	0.300889	174	11.8733	326.164
nucleoplasm	1299	1849	35	57	1.14414	1.00219	1.34795	0.125981	0.00218025	0.258131	163.649	2.83215	335.312

## Sheet: AFR_EAS
GO_category	sN	sS	rN	rS	Z	CI_low	CI_high	alpha	alpha_low	alpha_high	bps	bps_low	bps_high
Hsp90 protein binding	17	17	2	12	6	2.8125	9.1	0.833333	0.644444	0.89011	14.1667	10.9556	15.1319
reverse cholesterol transport	15	17	2	13	5.73529	2.70175	8.57143	0.825641	0.62987	0.883333	12.3846	9.44805	13.25
cellular response to retinoic acid	26	52	2	22	5.5	2.48538	7.44681	0.818182	0.597647	0.865714	21.2727	15.5388	22.5086
chromatin remodeling	28	68	2	24	4.94118	2.37443	7.11475	0.797619	0.578846	0.859447	22.3333	16.2077	24.0645
high-density lipoprotein particle	22	8	4	7	4.8125	2.8	8.5	0.792208	0.642857	0.882353	17.4286	14.1429	19.4118
cellular response to transforming growth factor beta stimulus	17	24	3	20	4.72222	2.88095	7.5	0.788235	0.652893	0.866667	13.4	11.0992	14.7333
mannose metabolic process	7	3	3	6	4.66667	2	8.16667	0.785714	0.5	0.877551	5.5	3.5	6.14286
neurofibrillary tangle	4	3	2	7	4.66667	1.16667	8	0.785714	0.142857	0.875	3.14286	0.571429	3.5
alpha-mannosidase activity	7	3	3	6	4.66667	1.875	8.16667	0.785714	0.466667	0.877551	5.5	3.26667	6.14286
negative regulation of interferon-gamma production	37	16	2	4	4.625	1.70833	7.3125	0.783784	0.414634	0.863248	29	15.3415	31.9402
positive regulation of cytokinesis	25	41	2	15	4.57317	1.97368	6.46809	0.781333	0.493333	0.845395	19.5333	12.3333	21.1349
positive regulation of interferon-gamma production	41	36	2	8	4.55556	1.93939	6.47059	0.780488	0.484375	0.845455	32	19.8594	34.6636
oocyte development	9	5	2	5	4.5	1.5	7	0.777778	0.333333	0.857143	7	3	7.71429
DNA methylation	9	13	2	13	4.5	1.83333	6.93333	0.777778	0.454545	0.855769	7	4.09091	7.70192
negative regulation of neuron death	31	45	2	13	4.47778	2.08333	6.38	0.776675	0.52	0.84326	24.0769	16.12	26.1411
cellular response to hydrogen peroxide	30	37	2	11	4.45946	1.96124	6.68182	0.775758	0.490119	0.85034	23.2727	14.7036	25.5102
protein serine/threonine phosphatase activity	10	16	2	14	4.375	1.73684	6.66667	0.771429	0.424242	0.85	7.71429	4.24242	8.5
superoxide anion generation	17	12	2	6	4.25	1.66667	6.53333	0.764706	0.4	0.846939	13	6.8	14.398
hydrolase activity, acting on carbon-nitrogen (but not peptide) bonds, in linear amides	19	9	2	4	4.22222	1.4	6.66667	0.763158	0.285714	0.85	14.5	5.42857	16.15
negative regulation of protein ubiquitination	13	22	2	14	4.13636	1.6	6	0.758242	0.375	0.833333	9.85714	4.875	10.8333
negative regulation of NIK/NF-kappaB signaling	7	6	2	7	4.08333	1.33333	6.85714	0.755102	0.25	0.854167	5.28571	1.75	5.97917
protein localization involved in establishment of planar polarity	8	5	4	10	4	2.28571	7.58333	0.75	0.5625	0.868132	6	4.5	6.94505
superoxide-generating NADPH oxidase activity	12	9	2	6	4	1.51515	6	0.75	0.34	0.833333	9	4.08	10
protein lipidation	10	10	2	8	4	1.5	6.11111	0.75	0.333333	0.836364	7.5	3.33333	8.36364
T cell costimulation	16	14	2	7	4	1.5	5.71429	0.75	0.333333	0.825	12	5.33333	13.2
ferrous iron binding	9	8	2	7	3.9375	1.5	6.41667	0.746032	0.333333	0.844156	6.71429	3	7.5974
tricarboxylic acid cycle	16	29	2	14	3.86207	1.89247	5.65217	0.741071	0.471591	0.823077	11.8571	7.54545	13.1692
cell-cell junction organization	23	27	2	9	3.83333	1.62963	5.46	0.73913	0.386364	0.81685	17	8.88636	18.7875
late endosome membrane	86	108	5	24	3.82222	2.64085	5.62424	0.738372	0.621335	0.822198	63.5	53.4348	70.7091
NADPH oxidase complex	12	11	2	7	3.81818	1.32	5.53846	0.738095	0.242424	0.819444	8.85714	2.90909	9.83333
neurotransmitter transport	13	29	2	17	3.81034	1.68103	5.28	0.737557	0.405128	0.810606	9.58824	5.26667	10.5379
cholesterol transporter activity	19	10	4	8	3.8	2.4	6.9	0.736842	0.583333	0.855072	14	11.0833	16.2464
oxygen binding	27	25	2	7	3.78	1.50538	5.7931	0.73545	0.335714	0.827381	19.8571	9.06429	22.3393
cellular response to estrogen stimulus	24	16	2	5	3.75	1.38889	5.33333	0.733333	0.28	0.8125	17.6	6.72	19.5
modulation of chemical synaptic transmission	31	88	2	21	3.69886	1.75177	5.54348	0.729647	0.42915	0.819608	22.619	13.3036	25.4078
G1/S transition of mitotic cell cycle	23	56	2	18	3.69643	1.6875	5.20968	0.729469	0.407407	0.80805	16.7778	9.37037	18.5851
centrosome localization	20	19	2	7	3.68421	1.54545	5.30769	0.728571	0.352941	0.811594	14.5714	7.05882	16.2319
extrinsic component of cytoplasmic side of plasma membrane	27	49	2	13	3.58163	1.61212	5.01818	0.720798	0.379699	0.800725	19.4615	10.2519	21.6196
vinculin binding	17	19	2	8	3.57895	1.57576	5.45455	0.720588	0.365385	0.816667	12.25	6.21154	13.8833
toxic substance binding	13	11	2	6	3.54545	1.25	5	0.717949	0.2	0.8	9.33333	2.6	10.4
histone methyltransferase complex	18	39	2	15	3.46154	1.61905	4.85714	0.711111	0.382353	0.794118	12.8	6.88235	14.2941
bone morphogenesis	18	26	2	10	3.46154	1.36782	5.08696	0.711111	0.268908	0.803419	12.8	4.84034	14.4615
gamma-tubulin binding	12	14	2	8	3.42857	1.375	5.25	0.708333	0.272727	0.809524	8.5	3.27273	9.71429
positive regulation of chromatin binding	15	9	2	4	3.33333	1.16667	5.5	0.7	0.142857	0.818182	10.5	2.14286	12.2727
establishment of planar polarity of embryonic epithelium	8	6	4	10	3.33333	1.8	6.25	0.7	0.444444	0.84	5.6	3.55556	6.72
positive regulation of protein targeting to mitochondrion	16	13	3	8	3.28205	1.875	5.64706	0.695312	0.466667	0.822917	11.125	7.46667	13.1667
response to organic cyclic compound	45	96	4	28	3.28125	2.294	5.38462	0.695238	0.56408	0.814286	31.2857	25.3836	36.6429
thyroid hormone generation	14	10	3	7	3.26667	1.71429	5.66667	0.693878	0.416667	0.823529	9.71429	5.83333	11.5294
positive regulation of natural killer cell mediated cytotoxicity	13	4	3	3	3.25	1.2	6.5	0.692308	0.166667	0.846154	9	2.16667	11
polysaccharide binding	13	10	2	5	3.25	1.16667	5	0.692308	0.142857	0.8	9	1.85714	10.4
apical protein localization	12	13	4	14	3.23077	2.05714	5.6	0.690476	0.513889	0.821429	8.28571	6.16667	9.85714
cellular response to glucose stimulus	17	40	2	15	3.1875	1.51163	4.71429	0.686275	0.338462	0.787879	11.6667	5.75385	13.3939
centriole replication	23	13	5	9	3.18462	2.01176	5.42857	0.68599	0.502924	0.815789	15.7778	11.5673	18.7632
nuclear migration	19	24	2	8	3.16667	1.36905	4.74074	0.684211	0.269565	0.789062	13	5.12174	14.9922
epithelial cell morphogenesis	21	20	2	6	3.15	1.28571	4.73529	0.68254	0.222222	0.78882	14.3333	4.66667	16.5652
positive regulation of osteoclast differentiation	9	10	2	7	3.15	1.125	4.8125	0.68254	0.111111	0.792208	6.14286	1	7.12987
protein targeting to membrane	18	20	2	7	3.15	1.28788	4.64286	0.68254	0.223529	0.784615	12.2857	4.02353	14.1231
establishment or maintenance of epithelial cell apical/basal polarity	21	30	2	9	3.15	1.28906	4.48148	0.68254	0.224242	0.77686	14.3333	4.70909	16.314
hormone-mediated signaling pathway	17	27	2	10	3.14815	1.41026	4.64516	0.682353	0.290909	0.784722	11.6	4.94545	13.3403
metalloaminopeptidase activity	17	19	2	7	3.13158	1.26984	4.75	0.680672	0.2125	0.789474	11.5714	3.6125	13.4211
cholesterol binding	16	41	2	16	3.12195	1.45918	4.66667	0.679688	0.314685	0.785714	10.875	5.03497	12.5714
endoribonuclease activity	17	20	3	11	3.11667	1.73684	5.26316	0.679144	0.424242	0.81	11.5455	7.21212	13.77
Elongator holoenzyme complex	7	3	3	4	3.11111	1.16667	5.5	0.678571	0.142857	0.818182	4.75	1	5.72727
Lys48-specific deubiquitinase activity	7	3	3	4	3.11111	1.2	5.83333	0.678571	0.166667	0.828571	4.75	1.16667	5.8
positive regulation of type I interferon production	23	37	2	10	3.10811	1.36364	4.52941	0.678261	0.266667	0.779221	15.6	6.13333	17.9221
stem cell population maintenance	20	28	3	13	3.09524	1.96552	5.28846	0.676923	0.491228	0.810909	13.5385	9.82456	16.2182
cellular iron ion homeostasis	18	32	2	11	3.09375	1.375	4.66667	0.676768	0.272727	0.785714	12.1818	4.90909	14.1429
spindle midzone	16	14	3	8	3.04762	1.77083	5.19444	0.671875	0.435294	0.807487	10.75	6.96471	12.9198
cellular response to interleukin-1	46	41	6	16	2.99187	2.14634	4.49261	0.665761	0.534091	0.777412	30.625	24.5682	35.761
endosome lumen	11	15	2	8	2.93333	1.03704	4.2	0.659091	0.0357143	0.761905	7.25	0.392857	8.38095
negative regulation of cell adhesion	33	64	3	17	2.92188	1.82857	4.60606	0.657754	0.453125	0.782895	21.7059	14.9531	25.8355
positive regulation of neural precursor cell proliferation	10	12	2	7	2.91667	1.125	4.2	0.657143	0.111111	0.761905	6.57143	1.11111	7.61905
cellular response to growth factor stimulus	22	53	2	14	2.90566	1.21875	4.07143	0.655844	0.179487	0.754386	14.4286	3.94872	16.5965
glycosphingolipid metabolic process	23	28	4	14	2.875	1.9	4.54321	0.652174	0.473684	0.779891	15	10.8947	17.9375
rough endoplasmic reticulum	15	34	2	13	2.86765	1.14035	4.26667	0.651282	0.123077	0.765625	9.76923	1.84615	11.4844
phospholipase A2 activity	25	22	2	5	2.84091	1.09474	4.14286	0.648	0.0865385	0.758621	16.2	2.16346	18.9655
plasma membrane raft	17	14	3	7	2.83333	1.56923	4.85714	0.647059	0.362745	0.794118	11	6.16667	13.5
metanephros development	7	5	4	8	2.8	1.66667	5.83333	0.642857	0.4	0.828571	4.5	2.8	5.8
negative regulation of cell differentiation	23	33	2	8	2.78788	1.25781	3.97297	0.641304	0.204969	0.748299	14.75	4.71429	17.2109
centrosome cycle	31	26	3	7	2.78205	1.44828	4.375	0.640553	0.309524	0.771429	19.8571	9.59524	23.9143
forebrain development	30	54	3	15	2.77778	1.64151	4.5283	0.64	0.390805	0.779167	19.2	11.7241	23.375
negative regulation of extrinsic apoptotic signaling pathway via death domain receptors	18	13	3	6	2.76923	1.47059	4.88889	0.638889	0.32	0.795455	11.5	5.76	14.3182
filopodium membrane	20	29	3	12	2.75862	1.664	4.36364	0.6375	0.399038	0.770833	12.75	7.98077	15.4167
lipoprotein biosynthetic process	11	8	3	6	2.75	1.46667	5	0.636364	0.318182	0.8	7	3.5	8.8
intracellular transport	22	24	4	12	2.75	1.82609	4.56522	0.636364	0.452381	0.780952	14	9.95238	17.181
intrinsic apoptotic signaling pathway by p53 class mediator	14	9	4	7	2.72222	1.66667	5	0.632653	0.4	0.8	8.85714	5.6	11.2
protein secretion	23	40	3	14	2.68333	1.64103	4.58333	0.627329	0.390625	0.781818	14.4286	8.98438	17.9818
regulation of signal transduction by p53 class mediator	43	87	5	27	2.66897	1.92308	4.08333	0.625323	0.48	0.755102	26.8889	20.64	32.4694
negative regulation of cytokine production involved in inflammatory response	16	18	2	6	2.66667	1.06061	3.78947	0.625	0.0571429	0.736111	10	0.914286	11.7778
mitochondrial translation	19	9	4	5	2.63889	1.46667	4.5	0.621053	0.318182	0.777778	11.8	6.04545	14.7778
regulation of mitotic nuclear division	27	24	3	7	2.625	1.44231	4.41304	0.619048	0.306667	0.773399	16.7143	8.28	20.8818
hormone biosynthetic process	21	12	6	9	2.625	1.71111	4.48148	0.619048	0.415584	0.77686	13	8.72727	16.314
Golgi cis cisterna	24	11	5	6	2.61818	1.61538	4.66667	0.618056	0.380952	0.785714	14.8333	9.14286	18.8571
response to progesterone	23	31	4	14	2.59677	1.71429	4.23529	0.614907	0.416667	0.763889	14.1429	9.58333	17.5694
cardiac septum development	27	26	2	5	2.59615	1.07692	3.9375	0.614815	0.0714286	0.746032	16.6	1.92857	20.1429
aminopeptidase activity	20	31	2	8	2.58065	1.05556	3.59375	0.6125	0.0526316	0.721739	12.25	1.05263	14.4348
osteoclast differentiation	13	24	3	14	2.52778	1.56	4.33333	0.604396	0.358974	0.769231	7.85714	4.66667	10
trans-Golgi network membrane	130	120	6	14	2.52778	1.81265	3.77778	0.604396	0.44832	0.735294	78.5714	58.2817	95.5882
dynein complex binding	25	25	6	15	2.5	1.725	3.75	0.6	0.42029	0.733333	15	10.5072	18.3333
lateral sprouting involved in lung morphogenesis	8	8	4	10	2.5	1.5	4.6875	0.6	0.333333	0.786667	4.8	2.66667	6.29333
planar dichotomous subdivision of terminal units involved in lung branching morphogenesis	8	8	4	10	2.5	1.55556	4.71429	0.6	0.357143	0.787879	4.8	2.85714	6.30303
orthogonal dichotomous subdivision of terminal units involved in lung branching morphogenesis	8	8	4	10	2.5	1.5	4.7619	0.6	0.333333	0.79	4.8	2.66667	6.32
BMP signaling pathway	36	49	5	17	2.49796	1.77083	3.89937	0.599673	0.435294	0.743548	21.5882	15.6706	26.7677
response to virus	53	47	10	22	2.48085	1.92457	3.48485	0.596913	0.480403	0.713043	31.6364	25.4614	37.7913
ventricular system development	30	17	5	7	2.47059	1.60714	4	0.595238	0.377778	0.75	17.8571	11.3333	22.5
phosphoric diester hydrolase activity	23	56	2	12	2.46429	1.18644	3.85	0.594203	0.157143	0.74026	13.6667	3.61429	17.026
spindle pole	101	103	18	45	2.45146	1.99117	3.09036	0.592079	0.497784	0.676413	59.8	50.2762	68.3177
triglyceride catabolic process	25	17	6	10	2.45098	1.69118	3.9	0.592	0.408696	0.74359	14.8	10.2174	18.5897
negative regulation of cysteine-type endopeptidase activity involved in apoptotic process	20	30	3	11	2.44444	1.37931	4.16667	0.590909	0.275	0.76	11.8182	5.5	15.2
cis-Golgi network	39	24	6	9	2.4375	1.64198	3.69231	0.589744	0.390977	0.729167	23	15.2481	28.4375
T cell receptor signaling pathway	178	187	11	28	2.42295	1.87824	3.14427	0.587279	0.467586	0.681961	104.536	83.2303	121.389
positive regulation of cell differentiation	12	10	3	6	2.4	1.3	4.16667	0.583333	0.230769	0.76	7	2.76923	9.12
collagen fibril organization	53	73	7	23	2.38552	1.75	3.41026	0.580804	0.428571	0.706767	30.7826	22.7143	37.4586
response to glucose	26	40	3	11	2.38333	1.39024	3.89583	0.58042	0.280702	0.743316	15.0909	7.29825	19.3262
negative regulation of Notch signaling pathway	16	37	2	11	2.37838	1.04054	3.5122	0.579545	0.038961	0.715278	9.27273	0.623377	11.4444
iron-sulfur cluster binding	30	38	8	24	2.36842	1.76768	3.47805	0.577778	0.434286	0.712482	17.3333	13.0286	21.3745
eye development	26	22	4	8	2.36364	1.42857	3.9375	0.576923	0.3	0.746032	15	7.8	19.3968
spindle assembly	24	28	4	11	2.35714	1.56173	3.75	0.575758	0.359684	0.733333	13.8182	8.63241	17.6
ER to Golgi transport vesicle membrane	235	143	7	10	2.34765	1.65972	3.43262	0.574043	0.39749	0.708678	134.9	93.41	166.539
learning	17	58	2	16	2.34483	1.00862	3.14815	0.573529	0.00854701	0.682353	9.75	0.145299	11.6
coronary vasculature development	24	41	3	12	2.34146	1.35135	3.71795	0.572917	0.26	0.731034	13.75	6.24	17.5448
glycogen biosynthetic process	11	11	3	7	2.33333	1.25	4.09091	0.571429	0.2	0.755556	6.28571	2.2	8.31111
positive regulation of neuron differentiation	28	48	4	16	2.33333	1.56	3.6383	0.571429	0.358974	0.725146	16	10.0513	20.3041
regulation of gene silencing by miRNA	17	55	2	15	2.31818	1.03125	3.36	0.568627	0.030303	0.702381	9.66667	0.515152	11.9405
positive regulation of insulin secretion	13	31	2	11	2.30645	1.06667	3.44118	0.566434	0.0625	0.709402	7.36364	0.8125	9.22222
sphingolipid metabolic process	20	29	3	10	2.29885	1.32759	4	0.565	0.246753	0.75	11.3	4.93506	15
chylomicron assembly	12	7	3	4	2.28571	1.08333	4.33333	0.5625	0.0769231	0.769231	6.75	0.923077	9.23077
negative regulation of interferon-beta production	16	14	3	6	2.28571	1.2	3.73333	0.5625	0.166667	0.732143	9	2.66667	11.7143
negative regulation of JNK cascade	24	21	3	6	2.28571	1.225	3.84	0.5625	0.183673	0.739583	13.5	4.40816	17.75
collagen metabolic process	24	21	3	6	2.28571	1.27778	3.68421	0.5625	0.217391	0.728571	13.5	5.21739	17.4857
cardiac conduction	17	41	2	11	2.28049	1.02439	3.36111	0.561497	0.0238095	0.702479	9.54545	0.404762	11.9421
4 iron, 4 sulfur cluster binding	23	32	6	19	2.27604	1.64516	3.45455	0.560641	0.392157	0.710526	12.8947	9.01961	16.3421
recycling endosome membrane	126	103	7	13	2.27184	1.62885	3.406	0.559829	0.386068	0.7064	70.5385	48.6446	89.0065
phospholipid transporter activity	17	25	3	10	2.26667	1.33333	3.77778	0.558824	0.25	0.735294	9.5	4.25	12.5
Ras protein signal transduction	20	50	3	17	2.26667	1.38462	3.74419	0.558824	0.277778	0.732919	11.1765	5.55556	14.6584
mitotic spindle organization	38	47	5	14	2.26383	1.61321	3.49432	0.558271	0.380117	0.713821	21.2143	14.4444	27.1252
regulation of glycolytic process	16	33	3	14	2.26263	1.28571	3.69136	0.558036	0.222222	0.729097	8.92857	3.55556	11.6656
triglyceride biosynthetic process	9	6	4	6	2.25	1.2	4.375	0.555556	0.166667	0.771429	5	1.5	6.94286
microglial cell activation	9	9	4	9	2.25	1.36364	4.125	0.555556	0.266667	0.757576	5	2.4	6.81818
enzyme activator activity	22	27	4	11	2.24074	1.44	3.66667	0.553719	0.305556	0.727273	12.1818	6.72222	16
DNA demethylation	15	9	3	4	2.22222	1.07143	3.9	0.55	0.0666667	0.74359	8.25	1	11.1538
titin binding	25	30	3	8	2.22222	1.27273	3.46667	0.55	0.214286	0.711538	13.75	5.35714	17.7885
ubiquitin ligase complex	26	51	3	13	2.20915	1.26087	3.65385	0.547337	0.206897	0.726316	14.2308	5.37931	18.8842
semaphorin-plexin signaling pathway	20	59	4	26	2.20339	1.47368	3.39181	0.546154	0.321429	0.705172	10.9231	6.42857	14.1034
histone acetyltransferase binding	11	10	3	6	2.2	1.03704	3.96	0.545455	0.0357143	0.747475	6	0.392857	8.22222
planar cell polarity pathway involved in neural tube closure	11	13	5	13	2.2	1.4	3.71429	0.545455	0.285714	0.730769	6	3.14286	8.03846
hair cell differentiation	15	12	4	7	2.1875	1.25714	3.8	0.542857	0.204545	0.736842	8.14286	3.06818	11.0526
synapsis	21	16	3	5	2.1875	1.11842	3.57143	0.542857	0.105882	0.72	11.4	2.22353	15.12
transcription initiation from RNA polymerase II promoter	32	99	4	27	2.18182	1.50467	3.4375	0.541667	0.335404	0.709091	17.3333	10.7329	22.6909
regulation of GTPase activity	26	86	5	36	2.17674	1.59091	3.28012	0.540598	0.371429	0.695133	14.0556	9.65714	18.0735
Fc-epsilon receptor signaling pathway	47	83	6	23	2.17068	1.64286	3.23404	0.539315	0.391304	0.690789	25.3478	18.3913	32.4671
Wnt-protein binding	23	32	3	9	2.15625	1.26126	3.62903	0.536232	0.207143	0.724444	12.3333	4.76429	16.6622
hippocampus development	21	52	3	16	2.15385	1.32624	3.43269	0.535714	0.245989	0.708683	11.25	5.16578	14.8824
Ras GTPase binding	14	26	3	12	2.15385	1.232	3.46154	0.535714	0.188312	0.711111	7.5	2.63636	9.95556
mitochondrial translational termination	33	31	4	8	2.12903	1.38462	3.46296	0.530303	0.277778	0.71123	17.5	9.16667	23.4706
cholesterol homeostasis	50	63	12	32	2.1164	1.66154	2.8125	0.5275	0.398148	0.644444	26.375	19.9074	32.2222
embryonic digit morphogenesis	33	33	9	19	2.11111	1.58824	3	0.526316	0.37037	0.666667	17.3684	12.2222	22
integral component of lumenal side of endoplasmic reticulum membrane	221	126	5	6	2.10476	1.36434	3.19697	0.524887	0.267045	0.687204	116	59.017	151.872
odorant binding	94	40	19	17	2.10263	1.59649	2.76248	0.524406	0.373626	0.638007	49.2941	35.1209	59.9726
positive regulation of cold-induced thermogenesis	49	78	9	30	2.09402	1.60063	2.7619	0.522449	0.375247	0.637931	25.6	18.3871	31.2586
anterior/posterior pattern specification	50	60	12	30	2.08333	1.61333	2.77686	0.52	0.380165	0.639881	26	19.0083	31.994
tertiary granule lumen	31	32	7	15	2.07589	1.52521	3.21429	0.51828	0.344353	0.688889	16.0667	10.6749	21.3556
hydrogen peroxide catabolic process	26	21	6	10	2.06349	1.38	3.25	0.515385	0.275362	0.692308	13.4	7.15942	18
positive regulation of protein localization to nucleus	8	7	5	9	2.05714	1.16667	3.66667	0.513889	0.142857	0.727273	4.11111	1.14286	5.81818
bitter taste receptor activity	15	11	4	6	2.04545	1.25714	3.66667	0.511111	0.204545	0.727273	7.66667	3.06818	10.9091
phosphatidylinositol biosynthetic process	31	76	4	20	2.03947	1.43673	3.40909	0.509677	0.303977	0.706667	15.8	9.4233	21.9067
response to mechanical stimulus	32	60	5	19	2.02667	1.36364	3.07328	0.506579	0.266667	0.674614	16.2105	8.53333	21.5877
antibacterial humoral response	13	15	3	7	2.02222	1.02941	3.75	0.505495	0.0285714	0.733333	6.57143	0.371429	9.53333
E-box binding	11	20	3	11	2.01667	1.14286	3.15	0.504132	0.125	0.68254	5.54545	1.375	7.50794
cellular defense response	31	41	3	8	2.01626	1.21528	3.26471	0.504032	0.177143	0.693694	15.625	5.49143	21.5045
Schaffer collateral - CA1 synapse	27	77	4	23	2.01623	1.38667	3.21171	0.504026	0.278846	0.68864	13.6087	7.52885	18.5933
transcription, DNA-templated	32	75	7	33	2.01143	1.47826	2.86316	0.502841	0.323529	0.650735	16.0909	10.3529	20.8235
regulation of mRNA stability	26	55	4	17	2.00909	1.35246	3.32704	0.502262	0.260606	0.699433	13.0588	6.77576	18.1853
recycling endosome	35	99	6	34	2.00337	1.47518	2.81008	0.50084	0.322115	0.644139	17.5294	11.274	22.5449
G protein-coupled receptor binding	24	36	4	12	2	1.3	3.29268	0.5	0.230769	0.696296	12	5.53846	16.7111
histone binding	42	102	7	34	2	1.55	2.88095	0.5	0.354839	0.652893	21	14.9032	27.4215
detection of chemical stimulus involved in sensory perception of bitter taste	36	22	9	11	2	1.41304	3.00625	0.5	0.292308	0.66736	18	10.5231	24.0249
p53 binding	26	46	4	14	1.97826	1.36585	3.08125	0.494505	0.267857	0.675456	12.8571	6.96429	17.5619
fatty acid beta-oxidation	24	17	5	7	1.97647	1.24444	3.24359	0.494048	0.196429	0.6917	11.8571	4.71429	16.6008
ficolin-1-rich granule lumen	48	73	7	21	1.9726	1.45345	2.86364	0.493056	0.311983	0.650794	23.6667	14.9752	31.2381
phagocytic vesicle membrane	139	91	7	9	1.96389	1.40379	2.94545	0.490807	0.287645	0.660494	68.2222	39.9826	91.8086
female gonad development	11	15	3	8	1.95556	1.02564	3.2	0.488636	0.025	0.6875	5.375	0.275	7.5625
DNA-dependent ATPase activity	25	32	4	10	1.95312	1.25	3.21429	0.488	0.2	0.688889	12.2	5	17.2222
aggresome	41	45	7	15	1.95238	1.33939	2.73913	0.487805	0.253394	0.634921	20	10.3891	26.0317
magnesium ion binding	98	170	13	44	1.95113	1.59276	2.48588	0.487477	0.372159	0.597727	47.7727	36.4716	58.5773
structural constituent of ribosome	19	26	3	8	1.94872	1.064	3.35417	0.486842	0.0601504	0.701863	9.25	1.14286	13.3354
secretory granule	45	58	8	20	1.93966	1.42857	2.74933	0.484444	0.3	0.636275	21.8	13.5	28.6324
microtubule bundle formation	20	31	4	12	1.93548	1.22143	3.13636	0.483333	0.181287	0.681159	9.66667	3.62573	13.6232
cellular response to cytokine stimulus	25	31	5	12	1.93548	1.36889	3.248	0.483333	0.269481	0.692118	12.0833	6.73701	17.303
regulation of MAPK cascade	26	27	8	16	1.92593	1.35	2.82286	0.480769	0.259259	0.645749	12.5	6.74074	16.7895
mRNA export from nucleus	22	66	4	23	1.91667	1.29412	3.16402	0.478261	0.227273	0.683946	10.5217	5	15.0468
neural tube closure	59	85	12	33	1.90882	1.54213	2.48062	0.476117	0.351548	0.596875	28.0909	20.7413	35.2156
protein targeting to peroxisome	31	39	5	12	1.90769	1.28676	2.83333	0.475806	0.222857	0.647059	14.75	6.90857	20.0588
positive regulation of microtubule polymerization	16	28	3	10	1.90476	1.05051	3.11111	0.475	0.0480769	0.678571	7.6	0.769231	10.8571
retrograde transport, endosome to Golgi	26	41	5	15	1.90244	1.29643	2.90909	0.474359	0.22865	0.65625	12.3333	5.9449	17.0625
regulation of neuron projection development	19	22	5	11	1.9	1.23913	2.97917	0.473684	0.192982	0.664336	9	3.66667	12.6224
double-stranded RNA binding	35	50	7	19	1.9	1.38889	2.65909	0.473684	0.28	0.623932	16.5789	9.8	21.8376
antigen processing and presentation of peptide antigen via MHC class I	128	81	5	6	1.8963	1.23529	3.03529	0.472656	0.190476	0.670543	60.5	24.381	85.8295
negative regulation of type I interferon production	24	19	4	6	1.89474	1.11111	3.125	0.472222	0.1	0.68	11.3333	2.4	16.32
tRNA binding	34	39	6	13	1.88889	1.26901	2.77895	0.470588	0.211982	0.640152	16	7.20737	21.7652
3'-5' exonuclease activity	17	18	3	6	1.88889	1.01053	3.09091	0.470588	0.0104167	0.676471	8	0.177083	11.5
mammary gland development	20	32	3	9	1.875	1.05882	3.19355	0.466667	0.0555556	0.686869	9.33333	1.11111	13.7374
intermediate filament	208	185	39	65	1.87387	1.61793	2.17519	0.466346	0.381927	0.54027	97	79.4408	112.376
response to estradiol	55	80	7	19	1.86607	1.3399	2.57556	0.464115	0.253676	0.611734	25.5263	13.9522	33.6454
protein sumoylation	19	51	3	15	1.86275	1.19259	3.0303	0.463158	0.161491	0.67	8.8	3.06832	12.73
organic anion transport	19	23	4	9	1.8587	1.2	2.94	0.461988	0.166667	0.659864	8.77778	3.16667	12.5374
site of double-strand break	34	33	5	9	1.85455	1.25439	2.96154	0.460784	0.202797	0.662338	15.6667	6.8951	22.5195
transmembrane receptor protein tyrosine kinase activity	32	95	4	22	1.85263	1.25714	2.76543	0.460227	0.204545	0.638393	14.7273	6.54545	20.4286
nucleobase-containing compound metabolic process	30	44	7	19	1.85065	1.39535	2.79699	0.459649	0.283333	0.642473	13.7895	8.5	19.2742
secretory granule lumen	39	76	5	18	1.84737	1.31274	2.79747	0.458689	0.238235	0.642534	17.8889	9.29118	25.0588
sulfotransferase activity	16	26	4	12	1.84615	1.18519	2.94667	0.458333	0.15625	0.660633	7.33333	2.5	10.5701
transmembrane receptor protein tyrosine kinase signaling pathway	59	132	9	37	1.83754	1.43229	2.58706	0.455795	0.301818	0.613462	26.8919	17.8073	36.1942
SMAD protein signal transduction	29	29	6	11	1.83333	1.22727	2.78571	0.454545	0.185185	0.641026	13.1818	5.37037	18.5897
antigen processing and presentation of exogenous peptide antigen via MHC class II	127	125	10	18	1.8288	1.37622	2.47523	0.453193	0.273374	0.595997	57.5556	34.7185	75.6916
canonical Wnt signaling pathway	30	47	7	20	1.82371	1.30769	2.64286	0.451667	0.235294	0.621622	13.55	7.05882	18.6486
bone mineralization	17	28	4	12	1.82143	1.17241	2.93827	0.45098	0.147059	0.659664	7.66667	2.5	11.2143
carboxylic ester hydrolase activity	25	22	5	8	1.81818	1.2069	2.8	0.45	0.171429	0.642857	11.25	4.28571	16.0714
rRNA catabolic process	16	11	4	5	1.81818	1.0625	3.18182	0.45	0.0588235	0.685714	7.2	0.941176	10.9714
mitochondrial translational elongation	28	27	4	7	1.81481	1.07692	2.8	0.44898	0.0714286	0.642857	12.5714	2	18
symporter activity	48	103	9	35	1.8123	1.40415	2.51754	0.448214	0.287826	0.602787	21.5143	13.8157	28.9338
cellular calcium ion homeostasis	44	100	9	37	1.80889	1.44628	2.54968	0.447174	0.308571	0.607794	19.6757	13.5771	26.7429
fat cell differentiation	30	47	6	17	1.80851	1.28302	2.81818	0.447059	0.220588	0.645161	13.4118	6.61765	19.3548
histone lysine methylation	19	29	4	11	1.80172	1.14706	2.88	0.444976	0.128205	0.652778	8.45455	2.4359	12.4028
auditory receptor cell stereocilium organization	18	20	3	6	1.8	1.0119	3.04762	0.444444	0.0117647	0.671875	8	0.211765	12.0938
PDZ domain binding	27	63	5	21	1.8	1.29231	2.83636	0.444444	0.22619	0.647436	12	6.10714	17.4808
positive regulation of T cell mediated cytotoxicity	54	30	6	6	1.8	1.16379	2.8	0.444444	0.140741	0.642857	24	7.6	34.7143
negative regulation of osteoclast differentiation	31	23	6	8	1.7971	1.17	2.75862	0.443548	0.145299	0.6375	13.75	4.50427	19.7625
protein deubiquitination	75	160	11	42	1.78977	1.40964	2.34375	0.44127	0.290598	0.573333	33.0952	21.7949	43
positive regulation of wound healing	17	19	4	8	1.78947	1.12	2.96491	0.441176	0.107143	0.662722	7.5	1.82143	11.2663
calcium-dependent cysteine-type endopeptidase activity	23	18	5	7	1.78889	1.16667	2.94737	0.440994	0.142857	0.660714	10.1429	3.28571	15.1964
phosphatidylinositol-4-phosphate binding	33	40	6	13	1.7875	1.27174	2.68421	0.440559	0.213675	0.627451	14.5385	7.05128	20.7059
establishment of body hair planar orientation	10	14	4	10	1.78571	1.05882	3	0.44	0.0555556	0.666667	4.4	0.555556	6.66667
myofibril	83	93	7	14	1.78495	1.31443	2.50352	0.439759	0.239216	0.600562	36.5	19.8549	49.8466
cation transport	68	86	12	27	1.77907	1.40556	2.35294	0.437908	0.288538	0.575	29.7778	19.6206	39.1
Hsp70 protein binding	16	27	3	9	1.77778	1.03125	2.94	0.4375	0.030303	0.659864	7	0.484848	10.5578
immunoglobulin production	52	26	9	8	1.77778	1.2375	2.805	0.4375	0.191919	0.643494	22.75	9.9798	33.4617
establishment of planar polarity	16	18	6	12	1.77778	1.24348	2.925	0.4375	0.195804	0.65812	7	3.13287	10.5299
carbohydrate phosphorylation	9	19	4	15	1.77632	1.16667	3.12963	0.437037	0.142857	0.680473	3.93333	1.28571	6.12426
female pregnancy	54	87	7	20	1.7734	1.3	2.51829	0.436111	0.230769	0.602906	23.55	12.4615	32.5569
phosphoprotein phosphatase activity	63	90	15	38	1.77333	1.41016	2.33588	0.43609	0.290862	0.571897	27.4737	18.3243	36.0295
endocytic vesicle membrane	122	112	8	13	1.77009	1.30682	2.53603	0.435057	0.234783	0.605683	53.0769	28.6435	73.8933
dephosphorylation	85	116	22	53	1.76528	1.4359	2.15505	0.433518	0.303571	0.535974	36.8491	25.8036	45.5578
viral process	224	310	34	83	1.76395	1.5191	2.05017	0.43309	0.341714	0.512235	97.012	76.544	114.741
electron transport chain	37	63	4	12	1.7619	1.16931	2.86364	0.432432	0.144796	0.650794	16	5.35747	24.0794
embryonic skeletal system morphogenesis	19	27	4	10	1.75926	1.10833	3	0.431579	0.0977444	0.666667	8.2	1.85714	12.6667
developmental growth	7	13	4	13	1.75	1.06667	3.21429	0.428571	0.0625	0.688889	3	0.4375	4.82222
limb development	14	20	4	10	1.75	1.04167	2.82609	0.428571	0.04	0.646154	6	0.56	9.04615
proton transmembrane transport	50	68	8	19	1.74632	1.37063	2.55072	0.427368	0.270408	0.607955	21.3684	13.5204	30.3977
multicellular organism growth	47	63	6	14	1.74074	1.24675	2.61017	0.425532	0.197917	0.616883	20	9.30208	28.9935
mRNA transport	25	69	5	24	1.73913	1.26652	2.72	0.425	0.210438	0.632353	10.625	5.26094	15.8088
chromatin binding	178	258	39	98	1.73365	1.51021	1.98729	0.423183	0.33784	0.496802	75.3265	60.1355	88.4307
extrinsic apoptotic signaling pathway via death domain receptors	13	18	5	12	1.73333	1.15789	2.89474	0.423077	0.136364	0.654545	5.5	1.77273	8.50909
histone-lysine N-methyltransferase activity	20	30	5	13	1.73333	1.2037	2.83333	0.423077	0.169231	0.647059	8.46154	3.38462	12.9412
cell population proliferation	150	200	20	46	1.725	1.40931	2.10958	0.42029	0.290435	0.525973	63.0435	43.5652	78.896
response to nutrient	28	42	7	18	1.71429	1.2	2.53509	0.416667	0.166667	0.605536	11.6667	4.66667	16.955
phosphatidylinositol-3,4,5-trisphosphate binding	39	52	7	16	1.71429	1.26496	2.62032	0.416667	0.209459	0.618367	16.25	8.16892	24.1163
nuclear outer membrane	29	44	5	13	1.71364	1.19149	2.625	0.416446	0.160714	0.619048	12.0769	4.66071	17.9524
antigen processing and presentation	220	129	5	5	1.70543	1.03119	2.63129	0.413636	0.0302439	0.619959	91	6.65366	136.391
response to UV	24	31	5	11	1.70323	1.08889	2.68333	0.412879	0.0816327	0.627329	9.90909	1.95918	15.0559
small-subunit processome	28	37	4	9	1.7027	1.08	2.8	0.412698	0.0740741	0.642857	11.5556	2.07407	18
peroxisomal matrix	28	37	4	9	1.7027	1.12245	2.73684	0.412698	0.109091	0.634615	11.5556	3.05455	17.7692
response to cAMP	17	38	5	19	1.7	1.11628	2.59722	0.411765	0.104167	0.614973	7	1.77083	10.4545
pyridoxal phosphate binding	19	31	4	11	1.68548	1.11111	2.8	0.406699	0.1	0.642857	7.72727	1.9	12.2143
regulation of embryonic development	28	54	4	13	1.68519	1.14583	2.64151	0.406593	0.127273	0.621429	11.3846	3.56364	17.4
nuclear speck	153	262	26	75	1.68453	1.42224	1.99187	0.406362	0.296883	0.497959	62.1733	45.4231	76.1878
protein autoubiquitination	32	38	6	12	1.68421	1.13333	2.47561	0.40625	0.117647	0.596059	13	3.76471	19.0739
adenylate cyclase-inhibiting G protein-coupled receptor signaling pathway	22	49	4	15	1.68367	1.14151	2.625	0.406061	0.123967	0.619048	8.93333	2.72727	13.619
response to drug	141	258	28	86	1.67857	1.45494	1.99194	0.404255	0.312685	0.497978	57	44.0886	70.2149
hormone activity	47	35	12	15	1.67857	1.24444	2.36648	0.404255	0.196429	0.577431	19	9.23214	27.1393
cell leading edge	29	47	7	19	1.67477	1.25059	2.5	0.402904	0.200378	0.6	11.6842	5.81096	17.4
protein localization	61	73	7	14	1.67123	1.2	2.35604	0.401639	0.166667	0.57556	24.5	10.1667	35.1091
electron transfer activity	35	63	4	12	1.66667	1.13514	2.52459	0.4	0.119048	0.603896	14	4.16667	21.1364
cell periphery	24	47	4	13	1.65957	1.11111	2.57143	0.397436	0.1	0.611111	9.53846	2.4	14.6667
regulation of cell migration	47	122	10	43	1.65656	1.31967	2.24263	0.396338	0.242236	0.554095	18.6279	11.3851	26.0425
regulation of G2/M transition of mitotic cell cycle	95	77	12	16	1.64502	1.22672	2.2023	0.392105	0.184818	0.54593	37.25	17.5578	51.8633
cerebellum development	18	33	8	24	1.63636	1.20635	2.43981	0.388889	0.171053	0.590133	7	3.07895	10.6224
protein catabolic process	20	27	5	11	1.62963	1.11538	2.63636	0.386364	0.103448	0.62069	7.72727	2.06897	12.4138
cellular amino acid metabolic process	26	32	6	12	1.625	1.10924	2.46429	0.384615	0.0984848	0.594203	10	2.56061	15.4493
antigen processing and presentation of exogenous peptide antigen via MHC class I, TAP-dependent	142	100	7	8	1.62286	1.14607	2.44565	0.383803	0.127451	0.591111	54.5	18.098	83.9378
extracellular matrix disassembly	37	57	6	15	1.62281	1.15227	2.47059	0.383784	0.13215	0.595238	14.2	4.88955	22.0238
immunoglobulin complex	65	49	9	11	1.62132	1.19111	2.34515	0.383217	0.160448	0.573589	24.9091	10.4291	37.2833
thiol-dependent ubiquitinyl hydrolase activity	39	58	10	24	1.61379	1.20833	2.24242	0.380342	0.172414	0.554054	14.8333	6.72414	21.6081
intermediate filament cytoskeleton organization	28	40	10	23	1.61	1.20909	2.25	0.378882	0.172932	0.555556	10.6087	4.84211	15.5556
response to glucocorticoid	23	31	6	13	1.60753	1.12903	2.51562	0.377926	0.114286	0.602484	8.69231	2.62857	13.8571
receptor tyrosine kinase binding	24	39	5	13	1.6	1.04167	2.61789	0.375	0.04	0.618012	9	0.96	14.8323
immune response	447	351	57	71	1.58629	1.38442	1.80612	0.3696	0.277675	0.446326	165.211	124.121	199.508
thiol-dependent ubiquitin-specific protease activity	35	54	9	22	1.58436	1.18519	2.2	0.368831	0.15625	0.545455	12.9091	5.46875	19.0909
extracellular matrix structural constituent conferring tensile strength	70	94	8	17	1.58245	1.20388	2.25926	0.368067	0.169355	0.557377	25.7647	11.8548	39.0164
somitogenesis	25	29	6	11	1.58046	1.07143	2.57857	0.367273	0.0666667	0.612188	9.18182	1.66667	15.3047
neuron differentiation	24	95	4	25	1.57895	1.05773	2.41935	0.366667	0.0545809	0.586667	8.8	1.30994	14.08
peptide binding	35	49	5	11	1.57143	1.05128	2.49275	0.363636	0.0487805	0.598837	12.7273	1.70732	20.9593
positive regulation of tyrosine phosphorylation of STAT protein	22	24	7	12	1.57143	1.08621	2.4	0.363636	0.0793651	0.583333	8	1.74603	12.8333
positive regulation of proteasomal ubiquitin-dependent protein catabolic process	21	29	6	13	1.56897	1.03448	2.31111	0.362637	0.0333333	0.567308	7.61538	0.7	11.9135
helicase activity	101	184	14	40	1.56832	1.25355	1.96112	0.362376	0.202263	0.490086	36.6	20.4286	49.4987
dorsal/ventral pattern formation	22	31	5	11	1.56129	1.01818	2.39744	0.359504	0.0178571	0.582888	7.90909	0.392857	12.8235
microtubule cytoskeleton organization	89	117	21	43	1.55759	1.26316	1.87185	0.357983	0.208333	0.465769	31.8605	18.5417	41.4534
cognition	22	39	4	11	1.55128	1.05	2.42105	0.355372	0.047619	0.586957	7.81818	1.04762	12.913
locomotory behavior	60	94	14	34	1.55015	1.24111	2.07297	0.354902	0.194271	0.517601	21.2941	11.6562	31.056
generation of precursor metabolites and energy	13	14	6	10	1.54762	1.00962	2.36923	0.353846	0.00952381	0.577922	4.6	0.12381	7.51299
response to toxic substance	46	68	7	16	1.54622	1.12366	2.22222	0.353261	0.110048	0.55	16.25	5.0622	25.3
Rho guanyl-nucleotide exchange factor activity	89	154	12	32	1.54113	1.25378	2.03974	0.351124	0.20241	0.50974	31.25	18.0145	45.3669
histone deacetylase binding	30	64	7	23	1.54018	1.10204	2.2037	0.350725	0.0925926	0.546218	10.5217	2.77778	16.3866
protein dephosphorylation	85	116	20	42	1.53879	1.23433	1.91202	0.35014	0.189841	0.476993	29.7619	16.1365	40.5444
branching morphogenesis of an epithelial tube	25	30	13	24	1.53846	1.17701	2.14286	0.35	0.150391	0.533333	8.75	3.75977	13.3333
acrosomal vesicle	76	73	17	25	1.53102	1.20789	1.97663	0.346842	0.172113	0.494089	26.36	13.0806	37.5507
hair follicle development	36	56	8	19	1.52679	1.11111	2.22222	0.345029	0.1	0.55	12.4211	3.6	19.8
RNA processing	42	71	7	18	1.52113	1.12	2.13006	0.342593	0.107143	0.530531	14.3889	4.5	22.2823
lysosome organization	34	38	10	17	1.52105	1.08333	2.04805	0.342561	0.0769231	0.51173	11.6471	2.61538	17.3988
embryonic skeletal system development	19	25	6	12	1.52	1.02273	2.45192	0.342105	0.0222222	0.592157	6.5	0.422222	11.251
chromosome	272	280	55	86	1.51896	1.33062	1.7285	0.341655	0.248471	0.421463	92.9302	67.5842	114.638
viral entry into host cell	70	78	13	22	1.51874	1.2	1.9612	0.341558	0.166667	0.490107	23.9091	11.6667	34.3075
structural molecule activity	177	226	32	62	1.51742	1.30566	1.79077	0.340988	0.234104	0.441582	60.3548	41.4364	78.16
Golgi membrane	439	542	70	130	1.50422	1.35594	1.66297	0.335202	0.262504	0.398665	147.154	115.239	175.014
glucose metabolic process	26	42	7	17	1.5034	1.06667	2.17105	0.334842	0.0625	0.539394	8.70588	1.625	14.0242
lung development	49	86	8	21	1.49564	1.1131	2.0654	0.33139	0.101604	0.515833	16.2381	4.97861	25.2758
spermatid development	44	43	11	16	1.48837	1.11111	2.03902	0.328125	0.1	0.509569	14.4375	4.4	22.4211
cellular response to tumor necrosis factor	59	71	13	23	1.47021	1.13445	1.91705	0.319823	0.118519	0.478365	18.8696	6.99259	28.2236
DNA-binding transcription repressor activity, RNA polymerase II-specific	84	136	16	38	1.46691	1.13996	1.8314	0.318296	0.122777	0.453968	26.7368	10.3133	38.1333
fatty acid metabolic process	86	112	19	36	1.45489	1.19298	1.82692	0.312661	0.161765	0.452632	26.8889	13.9118	38.9263
antigen binding	85	63	13	14	1.45299	1.06965	1.95556	0.311765	0.0651163	0.488636	26.5	5.53488	41.5341
phosphatase activity	66	96	18	38	1.45139	1.14545	1.82163	0.311005	0.126984	0.451042	20.5263	8.38095	29.7688
keratin filament	119	100	23	28	1.4487	1.17647	1.8	0.309724	0.15	0.444444	36.8571	17.85	52.8889
cell-cell signaling	83	118	18	37	1.44586	1.16518	1.7861	0.308369	0.141762	0.440121	25.5946	11.7663	36.53
collagen trimer	97	130	15	29	1.44256	1.16718	1.89736	0.30679	0.143234	0.472952	29.7586	13.8937	45.8763
protein autophosphorylation	74	215	11	46	1.43932	1.12016	1.88798	0.305229	0.107266	0.470334	22.587	7.93772	34.8047
neurogenesis	43	71	8	19	1.43838	1.08571	1.94286	0.304774	0.0789474	0.485294	13.1053	3.39474	20.8676
Golgi cisterna membrane	56	60	13	20	1.4359	1.08929	1.875	0.303571	0.0819672	0.466667	17	4.59016	26.1333
regulation of small GTPase mediated signal transduction	81	160	17	48	1.42941	1.16567	1.82474	0.300412	0.142123	0.451976	24.3333	11.512	36.6101
extracellular vesicle	30	63	6	18	1.42857	1.00822	2.17742	0.3	0.00815217	0.540741	9	0.244565	16.2222
single fertilization	56	49	8	10	1.42857	1.00714	2.1128	0.3	0.0070922	0.526696	16.8	0.397163	29.4949
retina development in camera-type eye	59	71	7	12	1.42455	1.03453	2.07026	0.298023	0.0333817	0.516968	17.5833	1.96952	30.5011
cornified envelope	61	66	13	20	1.42191	1.07955	1.875	0.296721	0.0736842	0.466667	18.1	4.49474	28.4667
protein tyrosine phosphatase activity	55	75	16	31	1.42083	1.10672	1.8711	0.296188	0.0964286	0.465556	16.2903	5.30357	25.6056
nuclear matrix	51	82	11	25	1.41353	1.04561	1.84304	0.292549	0.0436214	0.457418	14.92	2.22469	23.3283
post-embryonic development	39	76	8	22	1.41118	1.02083	1.95695	0.291375	0.0204082	0.489	11.3636	0.795918	19.071
collagen catabolic process	40	39	8	11	1.41026	1.02981	2.09524	0.290909	0.0289474	0.522727	11.6364	1.15789	20.9091
early endosome membrane	170	187	20	31	1.40909	1.18455	1.8149	0.290323	0.155801	0.449007	49.3548	26.4862	76.3311
visual perception	154	183	33	55	1.40255	1.17408	1.66981	0.287013	0.148271	0.40113	44.2	22.8338	61.774
defense response to virus	114	105	24	31	1.40238	1.15012	1.73646	0.286927	0.130529	0.424114	32.7097	14.8803	48.349
response to endoplasmic reticulum stress	30	75	6	21	1.4	1.05574	2.08955	0.285714	0.0528	0.521429	8.57143	1.584	15.6429
regulation of cell cycle	52	86	10	23	1.3907	1.10795	1.91358	0.280936	0.0974359	0.477419	14.6087	5.06667	24.8258
regulation of ion transmembrane transport	85	167	18	49	1.38556	1.12294	1.72286	0.278271	0.109481	0.419569	23.6531	9.30592	35.6633
endosome membrane	172	238	20	38	1.37311	1.13594	1.73181	0.271726	0.119671	0.422569	46.7368	20.5833	72.6818
peptidyl-tyrosine dephosphorylation	53	75	16	31	1.36917	1.09919	1.77	0.269629	0.0902367	0.435028	14.2903	4.78254	23.0565
detection of mechanical stimulus	52	42	29	32	1.36617	1.07177	1.73713	0.268029	0.0669643	0.424339	13.9375	3.48214	22.0656
potassium ion transport	44	113	8	28	1.36283	1.03586	1.88298	0.266234	0.0346216	0.468927	11.7143	1.52335	20.6328
trans-Golgi network	61	112	12	30	1.36161	1.0789	1.78512	0.265574	0.0731293	0.439815	16.2	4.46088	26.8287
nucleic acid phosphodiester bond hydrolysis	104	94	22	27	1.35783	1.0945	1.70044	0.263533	0.0863384	0.411916	27.4074	8.9792	42.8393
mitotic cell cycle	75	130	20	47	1.35577	1.09863	1.68056	0.262411	0.0897778	0.404959	19.6809	6.73333	30.3719
meiotic cell cycle	72	78	15	22	1.35385	1.05	1.73333	0.261364	0.047619	0.423077	18.8182	3.42857	30.4615
methyltransferase activity	86	133	22	46	1.35202	1.11218	1.66822	0.260364	0.100865	0.400558	22.3913	8.67442	34.448
transferase activity, transferring glycosyl groups	131	183	26	49	1.3491	1.14799	1.66313	0.258763	0.128911	0.398724	33.898	16.8874	52.2329
G2/M transition of mitotic cell cycle	83	109	13	23	1.34721	1.06154	1.73729	0.257727	0.057971	0.42439	21.3913	4.81159	35.2244
sensory perception of smell	469	226	94	61	1.34669	1.18296	1.52673	0.257436	0.154663	0.345006	120.738	72.5369	161.808
lyase activity	68	98	16	31	1.34439	1.09766	1.7268	0.256167	0.0889698	0.420896	17.4194	6.04995	28.6209
activation of GTPase activity	43	82	13	33	1.33114	1.06745	1.77557	0.248767	0.0631868	0.4368	10.697	2.71703	18.7824
RNA polymerase II proximal promoter sequence-specific DNA binding	136	268	34	89	1.32836	1.14835	1.58889	0.247191	0.129186	0.370632	33.618	17.5693	50.4059
kidney development	72	85	30	47	1.32706	1.09091	1.62105	0.246454	0.0833333	0.383117	17.7447	6	27.5844
nuclease activity	100	101	21	28	1.32013	1.05997	1.68142	0.2425	0.0565771	0.405263	24.25	5.65771	40.5263
response to stimulus	600	345	129	97	1.30772	1.19562	1.46876	0.235309	0.163612	0.319155	141.186	98.1672	191.493
regulation of immune response	278	193	31	28	1.30102	1.06903	1.56999	0.231372	0.0645705	0.363051	64.3214	17.9506	100.928
regulation of Rho protein signal transduction	100	165	15	32	1.29293	1.05298	1.64671	0.226562	0.0503145	0.392727	22.6562	5.03145	39.2727
external side of plasma membrane	330	342	59	79	1.292	1.13773	1.47489	0.226007	0.121061	0.321984	74.5823	39.95	106.255
nuclear membrane	119	220	27	64	1.28215	1.07411	1.51351	0.220063	0.0689946	0.339286	26.1875	8.21036	40.375
Golgi apparatus	764	1067	154	275	1.27862	1.18949	1.3783	0.217906	0.159307	0.274471	166.48	121.71	209.696
protein stabilization	70	107	19	37	1.27398	1.02003	1.58631	0.215058	0.0196386	0.369606	15.0541	1.37471	25.8724
mitochondrial matrix	160	219	31	54	1.27265	1.07237	1.50203	0.214236	0.0674883	0.334235	34.2778	10.7981	53.4776
voltage-gated ion channel activity	78	161	18	47	1.26501	1.04403	1.58621	0.209493	0.0421769	0.369565	16.3404	3.2898	28.8261
protein glycosylation	80	121	19	36	1.25272	1.01503	1.55603	0.201736	0.0148068	0.357337	16.1389	1.18454	28.587
keratinization	216	192	46	51	1.24728	1.075	1.44761	0.198257	0.0697674	0.309208	42.8235	15.0698	66.789
spindle	124	161	31	50	1.24224	1.0451	1.51409	0.195	0.0431501	0.339538	24.18	5.35062	42.1028
heparin binding	115	174	24	45	1.23922	1.03529	1.50791	0.193043	0.0340909	0.33683	22.2	3.92045	38.7355
olfactory receptor activity	450	187	94	48	1.22881	1.06311	1.37379	0.186204	0.0593607	0.272088	83.7917	26.7123	122.44
detection of chemical stimulus involved in sensory perception of smell	450	187	94	48	1.22881	1.06725	1.39435	0.186204	0.063013	0.282818	83.7917	28.3559	127.268
endoplasmic reticulum membrane	577	743	107	169	1.22656	1.11946	1.35103	0.184714	0.106715	0.259825	106.58	61.5743	149.919
ubiquitin-dependent protein catabolic process	99	197	21	51	1.22045	1.00088	1.48454	0.18063	0.000877578	0.326389	17.8824	0.0868802	32.3125
perinuclear region of cytoplasm	353	549	90	169	1.20739	1.09128	1.33428	0.171765	0.083645	0.250531	60.6331	29.5267	88.4375
lysosomal membrane	227	315	43	72	1.20664	1.03787	1.40622	0.171256	0.0364842	0.288872	38.875	8.28192	65.5739
lipid binding	180	235	37	58	1.20069	1.0275	1.40156	0.167146	0.0267597	0.286507	30.0862	4.81675	51.5713
RNA binding	542	951	120	252	1.19685	1.11186	1.29464	0.16447	0.100603	0.227586	89.1429	54.5271	123.352
positive regulation of apoptotic process	170	300	37	78	1.19459	1.01404	1.37658	0.162896	0.013849	0.273562	27.6923	2.35432	46.5055
intracellular	432	390	110	118	1.18825	1.07944	1.33539	0.158427	0.073595	0.251153	68.4407	31.7931	108.498
protein ubiquitination	208	347	37	73	1.18265	1.02064	1.373	0.154439	0.0202265	0.271666	32.1233	4.20711	56.5064
biological_process	346	343	85	99	1.17489	1.05699	1.31103	0.148859	0.0539199	0.237239	51.5051	18.6563	82.0848
nucleolus	380	564	93	162	1.17364	1.05886	1.29273	0.147953	0.0555844	0.226442	56.2222	21.1221	86.0481
mitochondrion	584	802	145	233	1.17011	1.08783	1.27536	0.145379	0.0807396	0.21591	84.9013	47.1519	126.091
negative regulation of transcription, DNA-templated	201	328	58	110	1.16222	1.02123	1.31301	0.139575	0.0207839	0.238388	28.0545	4.17757	47.9161
zinc ion binding	378	641	84	165	1.15835	1.04574	1.28022	0.1367	0.0437379	0.218887	51.6727	16.5329	82.7393
regulation of transcription by RNA polymerase II	596	756	145	213	1.15807	1.06561	1.2516	0.136497	0.0615747	0.201024	81.3521	36.6985	119.81
transferase activity	834	1465	196	396	1.15018	1.07974	1.23692	0.130574	0.0738491	0.191543	108.899	61.5902	159.747
G protein-coupled receptor signaling pathway	766	727	192	209	1.14694	1.06278	1.22777	0.128112	0.0590708	0.185517	98.134	45.2483	142.106
protein kinase binding	173	352	52	121	1.14363	1.02491	1.32225	0.125591	0.0243009	0.243714	21.7273	4.20406	42.1625
protein transport	226	426	59	126	1.13297	1.01186	1.28842	0.117362	0.0117215	0.223853	26.5238	2.64905	50.5908
nucleic acid binding	729	904	196	268	1.10265	1.02963	1.17985	0.0930942	0.0287765	0.152433	67.8657	20.9781	111.124
endoplasmic reticulum	840	1188	195	304	1.10231	1.03013	1.18376	0.0928102	0.029248	0.155237	77.9605	24.5683	130.399
G protein-coupled receptor activity	644	464	163	129	1.09842	1.0097	1.21164	0.0896047	0.00960663	0.174674	57.7054	6.18667	112.49
metal ion binding	2088	3046	519	829	1.09493	1.04871	1.14196	0.0867026	0.0464489	0.124311	181.035	96.9854	259.561
extracellular space	1142	1254	275	321	1.06302	1.00418	1.14024	0.0592828	0.00416657	0.122991	67.7009	4.75823	140.456

## Sheet: EAS_AFR
GO_category	sN	sS	rN	rS	Z	CI_low	CI_high	alpha	alpha_low	alpha_high	bps	bps_low	bps_high
zinc ion binding	419	593	2	8	2.82631	1.17163	3.85017	0.646181	0.146487	0.740271	270.75	61.3782	310.174
response to stimulus	581	357	3	5	2.71242	1.54348	4.13136	0.631325	0.352113	0.757949	366.8	204.577	440.368
protein ubiquitination	224	315	3	8	1.8963	1.12019	3.03261	0.472656	0.107296	0.670251	105.875	24.0343	150.136
apoptotic process	239	357	4	10	1.67367	1.09448	2.48501	0.40251	0.0863214	0.597588	96.2	20.6308	142.823
DNA-binding transcription factor activity, RNA polymerase II-specific	716	868	8	15	1.54666	1.12991	2.14561	0.353445	0.114973	0.533932	253.067	82.3205	382.295

## Sheet: AFR_EUR
GO_category	sN	sS	rN	rS	Z	CI_low	CI_high	alpha	alpha_low	alpha_high	bps	bps_low	bps_high
fat cell differentiation	34	53	2	11	3.5283	1.63158	5.03226	0.716578	0.387097	0.801282	24.3636	13.1613	27.2436
regulation of signal transduction by p53 class mediator	46	99	2	15	3.48485	1.48544	4.80392	0.713043	0.326797	0.791837	32.8	15.0327	36.4245
cellular response to hydrogen peroxide	30	39	2	9	3.46154	1.51875	4.95	0.711111	0.341564	0.79798	21.3333	10.2469	23.9394
negative regulation of GTPase activity	23	44	2	13	3.39773	1.47619	4.60976	0.705686	0.322581	0.783069	16.2308	7.41935	18.0106
extracellular matrix structural constituent conferring tensile strength	76	102	2	9	3.35294	1.46364	4.84112	0.701754	0.31677	0.793436	53.3333	24.0745	60.3012
negative regulation of tumor necrosis factor production	37	23	3	6	3.21739	1.82609	5.55	0.689189	0.452381	0.81982	25.5	16.7381	30.3333
kinase binding	48	106	2	14	3.16981	1.53571	4.8	0.684524	0.348837	0.791667	32.8571	16.7442	38
lung development	55	96	2	11	3.15104	1.36957	4.50602	0.682645	0.269841	0.778075	37.5455	14.8413	42.7941
dynein complex binding	29	33	2	7	3.07576	1.33333	4.66667	0.674877	0.25	0.785714	19.5714	7.25	22.7857
regulation of autophagy	35	69	2	12	3.04348	1.32955	4.33594	0.671429	0.247863	0.769369	23.5	8.67521	26.9279
superoxide-generating NADPH oxidase activity	12	10	2	5	3	1.07143	4.5	0.666667	0.0666667	0.777778	8	0.8	9.33333
cerebellum development	23	41	3	16	2.99187	1.91795	5.09804	0.665761	0.47861	0.803846	15.3125	11.008	18.4885
RNA processing	47	79	2	10	2.97468	1.42593	4.58537	0.66383	0.298701	0.781915	31.2	14.039	36.75
viral entry into host cell	80	90	3	10	2.96296	1.83333	4.75949	0.6625	0.454545	0.789894	53	36.3636	63.1915
tRNA binding	37	42	3	10	2.93651	1.72093	4.84615	0.659459	0.418919	0.793651	24.4	15.5	29.3651
spindle assembly	26	32	2	7	2.84375	1.1	4.18966	0.648352	0.0909091	0.761317	16.8571	2.36364	19.7942
oxidoreductase activity, acting on paired donors, with incorporation or reduction of molecular oxygen	74	61	3	7	2.8306	1.62105	4.38889	0.646718	0.383117	0.772152	47.8571	28.3506	57.1392
collagen trimer	108	144	4	15	2.8125	1.89296	4.19858	0.644444	0.471726	0.761824	69.6	50.9464	82.277
cellular response to interleukin-6	13	14	2	6	2.78571	1.15556	4.33333	0.641026	0.134615	0.769231	8.33333	1.75	10
organelle membrane	95	92	3	8	2.75362	1.61443	4.37864	0.636842	0.380587	0.771619	60.5	36.1558	73.3038
antigen binding	94	69	4	8	2.72464	1.72603	4.27513	0.632979	0.420635	0.766089	59.5	39.5397	72.0124
chromosome, telomeric region	48	49	4	11	2.69388	1.76282	4.25926	0.628788	0.432727	0.765217	30.1818	20.7709	36.7304
phagocytic vesicle membrane	142	93	4	7	2.67204	1.74242	4.2963	0.625755	0.426087	0.767241	88.8571	60.5043	108.948
transcriptional repressor complex	32	42	2	7	2.66667	1.1	3.9375	0.625	0.0909091	0.746032	20	2.90909	23.873
cellular response to mechanical stimulus	39	74	3	15	2.63514	1.625	3.97403	0.620513	0.384615	0.748366	24.2	15	29.1863
circadian regulation of gene expression	21	44	2	11	2.625	1.125	3.75	0.619048	0.111111	0.733333	13	2.33333	15.4
cardiac muscle hypertrophy	35	27	3	6	2.59259	1.42308	4.21875	0.614286	0.297297	0.762963	21.5	10.4054	26.7037
mitochondrial translational termination	35	34	2	5	2.57353	1.05882	3.82812	0.611429	0.0555556	0.738776	21.4	1.94444	25.8571
odorant binding	108	51	5	6	2.54118	1.60096	3.75439	0.606481	0.375375	0.733645	65.5	40.5405	79.2336
virus receptor activity	74	78	3	8	2.52991	1.46479	4.05263	0.60473	0.317308	0.753247	44.75	23.4808	55.7403
histone lysine methylation	20	29	3	11	2.52874	1.46667	4.5	0.604545	0.318182	0.777778	12.0909	6.36364	15.5556
detection of chemical stimulus involved in sensory perception of bitter taste	42	28	3	5	2.5	1.3354	4.07407	0.6	0.251163	0.754545	25.2	10.5488	31.6909
endosome membrane	186	256	6	20	2.42188	1.8456	3.53717	0.587097	0.458172	0.717288	109.2	85.22	133.416
late endosome membrane	87	119	4	13	2.37605	1.56522	3.59449	0.579134	0.361111	0.721796	50.3846	31.4167	62.7963
nuclear chromatin	51	145	3	20	2.34483	1.47449	3.61268	0.573529	0.321799	0.723197	29.25	16.4118	36.883
protein stabilization	82	120	7	24	2.34286	1.78551	3.31967	0.573171	0.439935	0.698765	47	36.0747	57.2988
response to organic cyclic compound	47	113	2	11	2.28761	1.07438	3.4087	0.562863	0.0692308	0.706633	26.4545	3.25385	33.2117
intermediate filament	234	222	13	28	2.27027	1.83036	2.97819	0.559524	0.453659	0.664226	130.929	106.156	155.429
iron ion binding	102	117	5	13	2.26667	1.58201	3.48148	0.558824	0.367893	0.712766	57	37.5251	72.7021
PDZ domain binding	30	73	2	11	2.26027	1.01754	3.21622	0.557576	0.0172414	0.689076	16.7273	0.517241	20.6723
antigen processing and presentation of exogenous peptide antigen via MHC class II	133	134	4	9	2.23321	1.45223	3.37319	0.552214	0.311404	0.703545	73.4444	41.4167	93.5714
adherens junction	48	129	2	12	2.23256	1.00704	3.24812	0.552083	0.00699301	0.69213	26.5	0.335664	33.2222
early endosome membrane	183	201	7	17	2.21109	1.66825	3.14952	0.547734	0.400568	0.682491	100.235	73.304	124.896
keratin filament	131	108	11	20	2.20539	1.64899	2.85398	0.546565	0.393569	0.649612	71.6	51.5575	85.0992
histone binding	46	119	3	17	2.19048	1.39381	3.63846	0.543478	0.28254	0.725159	25	12.9968	33.3573
synapsis	21	16	3	5	2.1875	1.09804	3.57143	0.542857	0.0892857	0.72	11.4	1.875	15.12
heme binding	124	117	9	18	2.11966	1.66667	2.92727	0.528226	0.4	0.658385	65.5	49.6	81.6398
recycling endosome	38	114	3	19	2.11111	1.3	3.33333	0.526316	0.230769	0.7	20	8.76923	26.6
osteoblast differentiation	53	101	3	12	2.09901	1.22596	3.34536	0.523585	0.184314	0.701079	27.75	9.76863	37.1572
immunoglobulin receptor binding	54	52	4	8	2.07692	1.33714	3.32203	0.518519	0.252137	0.69898	28	13.6154	37.7449
retina homeostasis	40	44	4	9	2.04545	1.29167	3.39796	0.511111	0.225806	0.705706	20.4444	9.03226	28.2282
chromosome	306	321	21	45	2.04272	1.70104	2.48136	0.510458	0.412123	0.596996	156.2	126.11	182.681
hydrogen peroxide catabolic process	28	24	4	7	2.04167	1.24444	3.34615	0.510204	0.196429	0.701149	14.2857	5.5	19.6322
calcium-dependent cell-cell adhesion via plasma membrane cell adhesion molecules	62	81	3	8	2.04115	1.11765	3.26667	0.510081	0.105263	0.693878	31.625	6.52632	43.0204
histone-lysine N-methyltransferase activity	21	31	4	12	2.03226	1.32	3.15	0.507937	0.242424	0.68254	10.6667	5.09091	14.3333
protein self-association	76	68	5	9	2.01176	1.34039	3.21131	0.502924	0.253947	0.688601	38.2222	19.3	52.3336
transcription, DNA-templated	35	88	4	20	1.98864	1.34799	3.11458	0.497143	0.258152	0.67893	17.4	9.03533	23.7625
locomotory behavior	69	112	5	16	1.97143	1.41509	2.89703	0.492754	0.293333	0.654819	34	20.24	45.1825
positive regulation of T cell proliferation	88	72	5	8	1.95556	1.26476	2.94372	0.488636	0.209337	0.660294	43	18.4217	58.1059
cornification	148	164	7	15	1.9338	1.46087	2.80702	0.482883	0.315476	0.64375	71.4667	46.6905	95.275
ficolin-1-rich granule membrane	83	86	6	12	1.93023	1.34659	2.88095	0.481928	0.257384	0.652893	40	21.3629	54.1901
condensed chromosome kinetochore	79	74	5	9	1.92162	1.32308	2.88732	0.479606	0.244186	0.653659	37.8889	19.2907	51.639
DNA-binding transcription repressor activity, RNA polymerase II-specific	94	155	6	19	1.92043	1.40136	2.8125	0.479283	0.286408	0.644444	45.0526	26.9223	60.5778
RNA splicing	79	176	4	17	1.90767	1.3	2.98286	0.4758	0.230769	0.664751	37.5882	18.2308	52.5153
immunoglobulin complex, circulating	53	49	4	7	1.89286	1.15556	3.19149	0.471698	0.134615	0.686667	25	7.13462	36.3933
calmodulin binding	195	356	9	31	1.8867	1.40909	2.47214	0.469975	0.290323	0.595493	91.6452	56.6129	116.121
mRNA transport	27	77	3	16	1.87013	1.11076	2.9	0.465278	0.0997151	0.655172	12.5625	2.69231	17.6897
meiotic cell cycle	80	86	7	14	1.86047	1.34694	2.69841	0.4625	0.257576	0.629412	37	20.6061	50.3529
kinetochore	82	95	7	15	1.84962	1.33083	2.61792	0.45935	0.248592	0.618018	37.6667	20.3845	50.6775
phosphoprotein phosphatase activity	72	111	6	17	1.83784	1.33407	2.66667	0.455882	0.250415	0.625	32.8235	18.0299	45
DNA duplex unwinding	41	67	3	9	1.83582	1.08169	3.08602	0.455285	0.0755208	0.675958	18.6667	3.09635	27.7143
ficolin-1-rich granule lumen	52	85	3	9	1.83529	1.12771	2.87179	0.455128	0.113248	0.651786	23.6667	5.88889	33.8929
chromatin binding	200	308	17	48	1.83346	1.51722	2.27864	0.454583	0.340902	0.561141	90.9167	68.1803	112.228
tertiary granule membrane	71	71	6	11	1.83333	1.28205	2.65244	0.454545	0.22	0.622989	32.2727	15.62	44.2322
immunoglobulin complex	69	53	5	7	1.82264	1.21429	2.78431	0.451346	0.176471	0.640845	31.1429	12.1765	44.2183
microtubule cytoskeleton organization	102	140	8	20	1.82143	1.36184	2.53333	0.45098	0.2657	0.605263	46	27.1014	61.7368
tubulin binding	35	50	5	13	1.82	1.25	2.90566	0.450549	0.2	0.655844	15.7692	7	22.9545
anchored component of membrane	103	106	7	13	1.80458	1.29911	2.57547	0.445855	0.230241	0.611722	45.9231	23.7148	63.0073
chromosome, centromeric region	98	101	6	11	1.77888	1.26025	2.60784	0.437848	0.20651	0.616541	42.9091	20.2379	60.4211
vasculogenesis	24	54	3	12	1.77778	1.03825	2.80189	0.4375	0.0368421	0.643098	10.5	0.884211	15.4343
viral process	240	347	18	46	1.76753	1.45777	2.18087	0.434239	0.314019	0.541468	104.217	75.3645	129.952
beta-catenin binding	47	99	3	11	1.74074	1.04559	2.75	0.425532	0.0436047	0.636364	20	2.04942	29.9091
cell leading edge	33	57	3	9	1.73684	1.06207	2.82353	0.424242	0.0584416	0.645833	14	1.92857	21.3125
trans-Golgi network membrane	133	129	3	5	1.71835	1.01527	2.81481	0.418045	0.0150376	0.644737	55.6	2	85.75
acrosomal vesicle	86	86	7	12	1.71429	1.25278	2.64189	0.416667	0.201774	0.621483	35.8333	17.3525	53.4476
regulation of protein stability	46	74	4	11	1.70946	1.17857	2.76923	0.41502	0.151515	0.638889	19.0909	6.9697	29.3889
phosphatase activity	77	116	7	18	1.7069	1.31092	2.43386	0.414141	0.237179	0.58913	31.8889	18.2628	45.363
immune response	483	393	21	29	1.6972	1.39434	2.08438	0.410795	0.282817	0.52024	198.414	136.6	251.276
anion transmembrane transport	39	69	4	12	1.69565	1.16667	2.8	0.410256	0.142857	0.642857	16	5.57143	25.0714
lysosomal lumen	107	127	11	22	1.68504	1.27118	2.32846	0.406542	0.213328	0.570531	43.5	22.8261	61.0469
thiol-dependent ubiquitinyl hydrolase activity	44	69	5	13	1.65797	1.15139	2.55	0.396853	0.131481	0.607843	17.4615	5.78519	26.7451
hemopoiesis	42	70	4	11	1.65	1.10571	2.65068	0.393939	0.0956072	0.622739	16.5455	4.0155	26.155
cellular calcium ion homeostasis	48	117	5	20	1.64103	1.18278	2.46552	0.390625	0.154536	0.594406	18.75	7.41775	28.5315
cytoplasmic microtubule organization	30	33	5	9	1.63636	1.06286	2.43243	0.388889	0.0591398	0.588889	11.6667	1.77419	17.6667
transcription coactivator activity	97	204	7	24	1.63025	1.20942	2.30904	0.386598	0.17316	0.566919	37.5	16.7965	54.9912
phagocytosis, recognition	58	57	5	8	1.62807	1.10588	2.5	0.385776	0.0957447	0.6	22.375	5.55319	34.8
positive regulation of B cell activation	53	57	4	7	1.62719	1.08553	2.69388	0.385445	0.0787879	0.628788	20.4286	4.17576	33.3258
complement activation, classical pathway	95	85	9	13	1.61438	1.18056	2.24159	0.380567	0.152941	0.553889	36.1538	14.5294	52.6194
transferase activity, transferring acyl groups	74	115	8	20	1.6087	1.2013	2.2619	0.378378	0.167568	0.557895	28	12.4	41.2842
potassium ion transmembrane transport	61	133	4	14	1.60526	1.16875	2.70833	0.377049	0.144385	0.630769	23	8.80749	38.4769
nuclear body	197	265	16	34	1.57972	1.26103	2.01046	0.366975	0.206997	0.5026	72.2941	40.7784	99.0123
nuclear matrix	57	94	5	13	1.5766	1.13324	2.37105	0.365722	0.117576	0.578246	20.8462	6.70182	32.96
endoplasmic reticulum membrane	645	833	39	79	1.56847	1.37368	1.78056	0.362437	0.272027	0.438377	233.772	175.458	282.753
chromatin organization	97	268	9	39	1.56841	1.22799	2.03163	0.362411	0.185663	0.507784	35.1538	18.0093	49.2551
regulation of cell shape	67	161	4	15	1.56056	1.04159	2.43333	0.359204	0.0399306	0.589041	24.0667	2.67535	39.4658
endoplasmic reticulum-Golgi intermediate compartment membrane	36	35	6	9	1.54286	1.05019	2.25	0.351852	0.0477941	0.555556	12.6667	1.72059	20
negative regulation of transcription by RNA polymerase II	284	516	24	67	1.5365	1.33089	1.86179	0.34917	0.248624	0.462884	99.1642	70.6092	131.459
keratinization	240	213	22	30	1.53649	1.28349	1.89899	0.349167	0.220877	0.473404	83.8	53.0104	113.617
DNA replication	93	145	8	19	1.52328	1.14094	2.09412	0.34352	0.123529	0.522472	31.9474	11.4882	48.5899
regulation of cell migration	53	148	4	17	1.52196	1.03922	2.42236	0.342952	0.0377358	0.587179	18.1765	2	31.1205
heart morphogenesis	43	78	4	11	1.51603	1.01951	2.375	0.340381	0.0191388	0.578947	14.6364	0.822967	24.8947
protein tyrosine phosphatase activity	65	93	6	13	1.51434	1.10515	2.26578	0.339645	0.0951493	0.558651	22.0769	6.1847	36.3123
helicase activity	108	204	7	20	1.51261	1.15357	2.22877	0.338889	0.133127	0.551323	36.6	14.3777	59.5429
isomerase activity	77	72	5	7	1.49722	1.01333	2.28169	0.332096	0.0131579	0.561728	25.5714	1.01316	43.2531
cholesterol homeostasis	57	84	5	11	1.49286	1.03846	2.24438	0.330144	0.037037	0.554443	18.8182	2.11111	31.6033
external side of plasma membrane	362	379	27	42	1.48578	1.23529	1.76771	0.326953	0.190476	0.434298	118.357	68.9524	157.216
sensory perception of smell	529	262	34	25	1.48462	1.19734	1.80025	0.326427	0.164818	0.444521	172.68	87.1889	235.151
response to stimulus	676	396	53	46	1.48161	1.29341	1.71156	0.325058	0.226851	0.415739	219.739	153.351	281.04
regulation of apoptotic process	128	180	14	29	1.47302	1.1996	1.88235	0.321121	0.166387	0.46875	41.1034	21.2975	60
nuclease activity	109	111	12	18	1.47297	1.12632	1.90909	0.321101	0.112155	0.47619	35	12.2249	51.9048
peptidyl-tyrosine dephosphorylation	63	93	6	13	1.46774	1.04274	2.23667	0.318681	0.0409836	0.552906	20.0769	2.58197	34.8331
regulation of gene expression	114	179	10	23	1.4648	1.14689	1.92737	0.317315	0.128079	0.481159	36.1739	14.601	54.8522
extracellular matrix	439	517	29	50	1.46402	1.2229	1.72062	0.316948	0.182272	0.418814	139.14	80.0176	183.859
dephosphorylation	98	149	9	20	1.4616	1.12806	2.06423	0.315816	0.11352	0.515559	30.95	11.125	50.5248
protein dephosphorylation	96	139	9	19	1.45803	1.10461	1.98473	0.314145	0.094703	0.496154	30.1579	9.09149	47.6308
cellular oxidant detoxification	51	50	7	10	1.45714	1.01786	2.17358	0.313725	0.0175439	0.539931	16	0.894737	27.5365
collagen fibril organization	55	85	5	11	1.42353	1.01533	2.19663	0.297521	0.0150943	0.544757	16.3636	0.830189	29.9616
response to drug	156	308	13	36	1.4026	1.13203	1.79912	0.287037	0.116634	0.444172	44.7778	18.195	69.2908
negative regulation of cell population proliferation	170	334	12	33	1.3997	1.12907	1.80642	0.285561	0.114317	0.44642	48.5455	19.434	75.8913
nucleic acid phosphodiester bond hydrolysis	112	103	14	18	1.39806	1.11277	1.83636	0.284722	0.101343	0.455446	31.8889	11.3504	51.0099
olfactory receptor activity	510	215	34	20	1.39535	1.13301	1.67949	0.283333	0.117397	0.40458	144.5	59.8727	206.336
detection of chemical stimulus involved in sensory perception of smell	510	215	34	20	1.39535	1.13417	1.71223	0.283333	0.118301	0.415967	144.5	60.3333	212.143
nervous system development	197	459	16	52	1.39488	1.15679	1.70482	0.283093	0.135541	0.41343	55.7692	26.7016	81.4456
defense response to virus	125	119	13	17	1.37363	1.05733	1.79021	0.272	0.0542222	0.441406	34	6.77778	55.1758
endoplasmic reticulum to Golgi vesicle-mediated transport	101	158	7	15	1.3698	1.00071	1.9557	0.269967	0.000707214	0.488673	27.2667	0.0714286	49.356
methyltransferase activity	95	151	13	28	1.35507	1.06971	1.73045	0.26203	0.0651685	0.422117	24.8929	6.19101	40.1011
regulation of ion transmembrane transport	95	194	8	22	1.34665	1.02618	1.82114	0.257416	0.0255102	0.450893	24.4545	2.42347	42.8348
immune system process	733	604	46	51	1.34549	1.16935	1.57316	0.256774	0.144827	0.364336	188.216	106.158	267.059
spindle	142	188	13	23	1.33633	1.07067	1.75176	0.251684	0.0660081	0.429144	35.7391	9.37315	60.9385
G protein-coupled receptor activity	745	534	62	59	1.32762	1.15334	1.51905	0.246775	0.132956	0.341695	183.847	99.0525	254.562
actin filament binding	231	336	21	40	1.30952	1.08088	1.61806	0.236364	0.0748299	0.381974	54.6	17.2857	88.2361
negative regulation of transcription, DNA-templated	235	387	24	51	1.29037	1.11568	1.55691	0.225031	0.103683	0.357704	52.8824	24.3656	84.0605
nuclear speck	165	304	14	33	1.27937	1.03924	1.62059	0.218365	0.0377546	0.38294	36.0303	6.22951	63.1851
positive regulation of GTPase activity	149	348	13	38	1.25155	1.00543	1.69005	0.200989	0.00540541	0.408301	29.9474	0.805405	60.8369
lipid metabolic process	336	481	28	50	1.2474	1.07163	1.49199	0.198333	0.0668386	0.329755	66.64	22.4578	110.798
endosome	403	646	29	57	1.22617	1.03678	1.44268	0.18445	0.0354735	0.306843	74.3333	14.2958	123.658
molecular_function	446	461	52	65	1.20933	1.06099	1.39198	0.173094	0.0574837	0.281597	77.2	25.6377	125.592
Golgi membrane	475	619	34	53	1.19619	1.02463	1.41532	0.164012	0.0240385	0.293444	77.9057	11.4183	139.386
cell surface	612	755	52	76	1.18472	1.05069	1.35464	0.155917	0.04824	0.261799	95.4211	29.5229	160.221
perinuclear region of cytoplasm	403	643	40	75	1.17516	1.02883	1.35677	0.149049	0.0280262	0.262955	60.0667	11.2946	105.971
endoplasmic reticulum	948	1354	87	138	1.11058	1.00313	1.21397	0.0995689	0.00311755	0.176259	94.3913	2.95544	167.094
metal ion binding	2361	3480	246	395	1.08938	1.02852	1.1625	0.0820453	0.027731	0.139786	193.709	65.473	330.034

## Sheet: AFR_SAS
GO_category	sN	sS	rN	rS	Z	CI_low	CI_high	alpha	alpha_low	alpha_high	bps	bps_low	bps_high
mannose metabolic process	8	3	2	6	8	2	12.5	0.875	0.5	0.92	7	4	7.36
alpha-mannosidase activity	8	3	2	6	8	2.44444	12.5	0.875	0.590909	0.92	7	4.72727	7.36
negative regulation of interferon-gamma production	37	14	2	6	7.92857	3.05556	12	0.873874	0.672727	0.916667	32.3333	24.8909	33.9167
cholesterol transporter activity	21	11	2	7	6.68182	2.48889	10.7692	0.85034	0.598214	0.907143	17.8571	12.5625	19.05
positive regulation of natural killer cell mediated cytotoxicity	14	4	2	3	5.25	1.33333	9.33333	0.809524	0.25	0.892857	11.3333	3.5	12.5
intrinsic apoptotic signaling pathway by p53 class mediator	16	10	2	6	4.8	1.78125	7.22222	0.791667	0.438596	0.861538	12.6667	7.01754	13.7846
neurofibrillary tangle	4	3	2	7	4.66667	1.25	7.5	0.785714	0.2	0.866667	3.14286	0.8	3.46667
cholesterol homeostasis	58	72	4	23	4.63194	3.25602	6.71186	0.784108	0.692877	0.85101	45.4783	40.1869	49.3586
oocyte development	9	5	2	5	4.5	1.42857	7.5	0.777778	0.3	0.866667	7	2.7	7.8
ventricular system development	32	17	3	7	4.39216	2.47059	7.4375	0.772321	0.595238	0.865546	24.7143	19.0476	27.6975
sperm capacitation	24	11	2	4	4.36364	1.33333	6	0.770833	0.25	0.833333	18.5	6	20
endoribonuclease activity	18	21	2	10	4.28571	1.75	6.375	0.766667	0.428571	0.843137	13.8	7.71429	15.1765
chloride channel complex	31	48	2	13	4.19792	1.87805	6.13953	0.761787	0.467532	0.837121	23.6154	14.4935	25.9508
negative regulation of interleukin-6 production	21	13	2	5	4.03846	1.56818	6.19048	0.752381	0.362319	0.838462	15.8	7.6087	17.6077
dynein complex binding	27	26	4	14	3.63462	2.49462	6.23333	0.724868	0.599138	0.839572	19.5714	16.1767	22.6684
plasma membrane raft	18	15	2	6	3.6	1.38462	4.8	0.722222	0.277778	0.791667	13	5	14.25
histone acetyltransferase binding	12	10	2	6	3.6	1.4	5.5	0.722222	0.285714	0.818182	8.66667	3.42857	9.81818
phospholipid transporter activity	18	25	2	10	3.6	1.36364	5.18519	0.722222	0.266667	0.807143	13	4.8	14.5286
DNA demethylation	16	9	2	4	3.55556	1.12821	6	0.71875	0.113636	0.833333	11.5	1.81818	13.3333
toxic substance binding	13	11	2	6	3.54545	1.19048	5.3125	0.717949	0.16	0.811765	9.33333	2.08	10.5529
cellular response to interleukin-6	13	13	2	7	3.5	1.41176	5.09091	0.714286	0.291667	0.803571	9.28571	3.79167	10.4464
cellular response to UV	18	36	2	14	3.5	1.55556	5.25	0.714286	0.357143	0.809524	12.8571	6.42857	14.5714
mRNA export from nucleus	24	69	2	20	3.47826	1.69853	5.04	0.7125	0.411255	0.801587	17.1	9.87013	19.2381
synapsis	22	16	2	5	3.4375	1.29412	5.26316	0.709091	0.227273	0.81	15.6	5	17.82
glucose metabolic process	30	44	3	15	3.40909	2.05333	5.36036	0.706667	0.512987	0.813445	21.2	15.3896	24.4034
positive regulation of protein targeting to mitochondrion	17	15	2	6	3.4	1.33333	5	0.705882	0.25	0.8	12	4.25	13.6
regulation of mitotic nuclear division	28	25	2	6	3.36	1.4375	4.82143	0.702381	0.304348	0.792593	19.6667	8.52174	22.1926
negative regulation of osteoclast differentiation	34	24	3	7	3.30556	1.90476	5.125	0.697479	0.475	0.804878	23.7143	16.15	27.3659
eye development	27	22	3	8	3.27273	1.82292	5.425	0.694444	0.451429	0.815668	18.75	12.1886	22.023
RNA polymerase II transcription factor binding	21	45	2	14	3.26667	1.61932	5.04082	0.693878	0.382456	0.801619	14.5714	8.03158	16.834
chloride channel activity	43	66	3	15	3.25758	2.03571	5.21739	0.693023	0.508772	0.808333	29.8	21.8772	34.7583
extrinsic component of cytoplasmic side of plasma membrane	27	50	2	12	3.24	1.38889	4.39216	0.691358	0.28	0.772321	18.6667	7.56	20.8527
positive regulation of interferon-gamma production	41	38	2	6	3.23684	1.39535	4.74324	0.691057	0.283333	0.789174	28.3333	11.6167	32.3561
recycling endosome membrane	130	108	3	8	3.20988	1.8383	4.9	0.688462	0.456019	0.795918	89.5	59.2824	103.469
transmembrane receptor protein tyrosine kinase signaling pathway	64	141	4	28	3.1773	2.27027	5.09353	0.685268	0.559524	0.803672	43.8571	35.8095	51.435
cellular response to growth factor stimulus	22	52	2	15	3.17308	1.41346	4.5614	0.684848	0.292517	0.780769	15.0667	6.43537	17.1769
p53 binding	28	49	2	11	3.14286	1.41975	4.66667	0.681818	0.295652	0.785714	19.0909	8.27826	22
Lys48-specific deubiquitinase activity	7	3	3	4	3.11111	1.33333	6	0.678571	0.25	0.833333	4.75	1.75	5.83333
DNA biosynthetic process	41	31	3	7	3.08602	1.79167	5.01667	0.675958	0.44186	0.800664	27.7143	18.1163	32.8272
potassium ion transport	49	119	3	22	3.01961	2.01016	4.93697	0.668831	0.502528	0.797447	32.7727	24.6239	39.0749
regulation of alternative mRNA splicing, via spliceosome	15	25	2	10	3	1.2963	4.40741	0.666667	0.228571	0.773109	10	3.42857	11.5966
T cell receptor signaling pathway	182	193	7	22	2.96373	2.21667	4.15522	0.662587	0.548872	0.759339	120.591	99.8947	138.2
protein sumoylation	20	51	2	15	2.94118	1.36364	4.48148	0.66	0.266667	0.77686	13.2	5.33333	15.5372
cellular response to hydrogen peroxide	29	37	3	11	2.87387	1.71111	4.7027	0.652038	0.415584	0.787356	18.9091	12.0519	22.8333
modulation of chemical synaptic transmission	31	92	2	17	2.86413	1.27957	4	0.650854	0.218487	0.75	20.1765	6.77311	23.25
lung development	53	88	4	19	2.8608	1.95155	4.49425	0.650447	0.487587	0.777494	34.4737	25.8421	41.2072
histone lysine methylation	20	28	3	12	2.85714	1.51136	4.44444	0.65	0.338346	0.775	13	6.76692	15.5
mitochondrial intermembrane space	19	27	2	8	2.81481	1.24444	4.16667	0.644737	0.196429	0.76	12.25	3.73214	14.44
high-density lipoprotein particle	23	11	3	4	2.78788	1.375	4.58333	0.641304	0.272727	0.781818	14.75	6.27273	17.9818
regulation of signal transduction by p53 class mediator	44	91	4	23	2.78022	1.89076	4.21456	0.640316	0.471111	0.762727	28.1739	20.7289	33.56
response to organic cyclic compound	46	105	3	19	2.7746	1.77581	4.38462	0.639588	0.436877	0.77193	29.4211	20.0963	35.5088
adenylate cyclase-inhibiting G protein-coupled receptor signaling pathway	24	52	2	12	2.76923	1.14754	4.00813	0.638889	0.128571	0.750507	15.3333	3.08571	18.0122
hormone-mediated signaling pathway	17	28	2	9	2.73214	1.08333	3.9375	0.633987	0.0769231	0.746032	10.7778	1.30769	12.6825
oxidative demethylation	7	6	3	7	2.72222	1.44	5.25	0.632653	0.305556	0.809524	4.42857	2.13889	5.66667
sphingolipid metabolic process	21	31	2	8	2.70968	1.11111	3.92857	0.630952	0.1	0.745455	13.25	2.1	15.6545
negative regulation of tumor necrosis factor production	35	21	5	8	2.66667	1.75	4.3875	0.625	0.428571	0.77208	21.875	15	27.0228
acetylglucosaminyltransferase activity	14	14	3	8	2.66667	1.51667	4.66667	0.625	0.340659	0.785714	8.75	4.76923	11
electron transport chain	39	66	2	9	2.65909	1.14706	3.76119	0.623932	0.128205	0.734127	24.3333	5	28.631
cellular response to transforming growth factor beta stimulus	17	30	3	14	2.64444	1.57143	4.51786	0.621849	0.363636	0.778656	10.5714	6.18182	13.2372
positive regulation of microtubule polymerization	17	29	2	9	2.63793	1.09677	3.65385	0.620915	0.0882353	0.726316	10.5556	1.5	12.3474
calcium-dependent cysteine-type endopeptidase activity	25	19	3	6	2.63158	1.36905	4.5	0.62	0.269565	0.777778	15.5	6.73913	19.4444
Golgi cis cisterna	25	12	4	5	2.60417	1.49351	4.46429	0.616	0.330435	0.776	15.4	8.26087	19.4
structural constituent of ribosome	20	27	2	7	2.59259	1.0625	3.97727	0.614286	0.0588235	0.748571	12.2857	1.17647	14.9714
response to progesterone	24	34	3	11	2.58824	1.53333	4.09091	0.613636	0.347826	0.755556	14.7273	8.34783	18.1333
regulation of mRNA stability	27	56	3	16	2.57143	1.5283	4.17857	0.611111	0.345679	0.760684	16.5	9.33333	20.5385
protein targeting to membrane	18	21	2	6	2.57143	1.03704	3.6	0.611111	0.0357143	0.722222	11	0.642857	13
centriole-centriole cohesion	27	21	3	6	2.57143	1.34615	4.4	0.611111	0.257143	0.772727	16.5	6.94286	20.8636
aromatase activity	41	16	3	3	2.5625	1.09333	4.33333	0.609756	0.0853659	0.769231	25	3.5	31.5385
regulation of embryonic development	29	53	3	14	2.55346	1.5082	3.96226	0.608374	0.336957	0.747619	17.6429	9.77174	21.681
mammary gland development	21	33	2	8	2.54545	1.14844	4.05882	0.607143	0.129252	0.753623	12.75	2.71429	15.8261
histone-lysine N-methyltransferase activity	21	29	4	14	2.53448	1.65161	4.1087	0.605442	0.394531	0.756614	12.7143	8.28516	15.8889
osteoclast differentiation	13	24	3	14	2.52778	1.47273	4.45312	0.604396	0.320988	0.775439	7.85714	4.17284	10.0807
odorant binding	100	43	13	14	2.50447	1.85174	3.39744	0.600714	0.459969	0.70566	60.0714	45.9969	70.566
spindle assembly	25	30	3	9	2.5	1.3125	3.86207	0.6	0.238095	0.741071	15	5.95238	18.5268
virus receptor activity	71	71	6	15	2.5	1.86335	3.74026	0.6	0.463333	0.732639	42.6	32.8967	52.0174
negative regulation of cell adhesion	33	66	3	15	2.5	1.50333	3.93284	0.6	0.334812	0.745731	19.8	11.0488	24.6091
oxidoreductase activity, acting on paired donors, with incorporation or reduction of molecular oxygen, reduced flavin or flavoprotein as one donor, and incorporation of one atom of oxygen	36	18	4	5	2.5	1.41176	4.0625	0.6	0.291667	0.753846	21.6	10.5	27.1385
BMP signaling pathway	37	52	4	14	2.49038	1.72043	4.09302	0.598456	0.41875	0.755682	22.1429	15.4937	27.9602
positive regulation of cold-induced thermogenesis	52	84	6	24	2.47619	1.81481	3.49206	0.596154	0.44898	0.713636	31	23.3469	37.1091
mRNA transport	27	73	3	20	2.46575	1.50893	3.68919	0.594444	0.337278	0.728938	16.05	9.10651	19.6813
positive regulation of neuron differentiation	29	51	3	13	2.46405	1.48	3.84	0.594164	0.324324	0.739583	17.2308	9.40541	21.4479
phosphatidylinositol biosynthetic process	32	78	3	18	2.46154	1.48148	3.83333	0.59375	0.325	0.73913	19	10.4	23.6522
transcription initiation from RNA polymerase II promoter	33	103	3	23	2.45631	1.59649	3.91262	0.592885	0.373626	0.744417	19.5652	12.3297	24.5658
centriole replication	25	17	3	5	2.45098	1.31579	4.30769	0.592	0.24	0.767857	14.8	6	19.1964
neuron differentiation	26	101	2	19	2.44554	1.10063	3.46277	0.591093	0.0914286	0.711214	15.3684	2.37714	18.4916
nuclear outer membrane	30	43	4	14	2.44186	1.64835	3.93125	0.590476	0.393333	0.745628	17.7143	11.8	22.3688
double-stranded RNA binding	38	55	4	14	2.41818	1.64211	3.75309	0.586466	0.391026	0.733553	22.2857	14.859	27.875
cytokine receptor activity	49	34	6	10	2.40196	1.66667	3.58333	0.583673	0.4	0.72093	28.6	19.6	35.3256
positive regulation of cell differentiation	12	10	3	6	2.4	1.34694	4.66667	0.583333	0.257576	0.785714	7	3.09091	9.42857
host cell	13	41	2	15	2.37805	1.06061	3.42222	0.579487	0.0571429	0.707792	7.53333	0.742857	9.2013
protein O-linked glycosylation	19	36	2	9	2.375	1.01709	3.31579	0.578947	0.0168067	0.698413	11	0.319328	13.2698
female gonad development	11	14	3	9	2.35714	1.29231	3.93939	0.575758	0.22619	0.746154	6.33333	2.4881	8.20769
vasculogenesis	24	51	3	15	2.35294	1.45588	3.92157	0.575	0.313131	0.745	13.8	7.51515	17.88
kinesin binding	32	30	5	11	2.34667	1.57635	3.73333	0.573864	0.365625	0.732143	18.3636	11.7	23.4286
antimicrobial humoral immune response mediated by antimicrobial peptide	21	15	3	5	2.33333	1.19048	4.05882	0.571429	0.16	0.753623	12	3.36	15.8261
cholesterol transport	24	31	3	9	2.32258	1.4375	3.9375	0.569444	0.304348	0.746032	13.6667	7.30435	17.9048
response to virus	53	48	10	21	2.31875	1.75	3.12143	0.568733	0.428571	0.679634	30.1429	22.7143	36.0206
centrosome cycle	31	27	3	6	2.2963	1.33333	3.86207	0.564516	0.25	0.741071	17.5	7.75	22.9732
cellular response to interleukin-1	46	44	6	13	2.26515	1.55303	3.34091	0.558528	0.356098	0.70068	25.6923	16.3805	32.2313
response to toxic substance	49	71	4	13	2.24296	1.51174	3.66667	0.55416	0.338509	0.727273	27.1538	16.587	35.6364
viral entry into host cell	76	83	7	17	2.22375	1.61842	3.23864	0.55031	0.382114	0.691228	41.8235	29.0407	52.5333
estrogen metabolic process	16	12	3	5	2.22222	1.16667	4	0.55	0.142857	0.75	8.8	2.28571	12
organic anion transport	20	24	3	8	2.22222	1.21154	3.82609	0.55	0.174603	0.738636	11	3.49206	14.7727
late endosome membrane	86	117	5	15	2.20513	1.5702	3.26835	0.546512	0.363137	0.694035	47	31.2298	59.687
antigen processing and presentation of exogenous peptide antigen via MHC class II	130	128	7	15	2.17634	1.60138	3.14173	0.540513	0.37554	0.681704	70.2667	48.8201	88.6216
phosphoprotein phosphatase activity	68	97	10	31	2.1732	1.7415	3.03395	0.539848	0.425781	0.670396	36.7097	28.9531	45.5869
antigen processing and presentation of exogenous peptide antigen via MHC class I, TAP-dependent	145	102	4	6	2.13235	1.32143	3.50962	0.531034	0.243243	0.715068	77	35.2703	103.685
microglial cell activation	10	11	3	7	2.12121	1.11111	3.63636	0.528571	0.1	0.725	5.28571	1	7.25
intracellular transport	22	26	4	10	2.11538	1.36646	3.52174	0.527273	0.268182	0.716049	11.6	5.9	15.7531
response to glucose	26	41	3	10	2.11382	1.24615	3.5	0.526923	0.197531	0.714286	13.7	5.1358	18.5714
DNA-directed DNA polymerase activity	18	20	3	7	2.1	1.125	3.52941	0.52381	0.111111	0.716667	9.42857	2	12.9
trans-Golgi network membrane	132	126	4	8	2.09524	1.35433	3.42857	0.522727	0.261628	0.708333	69	34.5349	93.5
chloride transmembrane transport	50	86	5	18	2.09302	1.46087	3.14667	0.522222	0.315476	0.682203	26.1111	15.7738	34.1102
regulation of protein stability	45	69	5	16	2.08696	1.44601	3.02703	0.520833	0.308442	0.669643	23.4375	13.8799	30.1339
response to estradiol	56	81	6	18	2.07407	1.48315	3.0475	0.517857	0.325758	0.671862	29	18.2424	37.6243
spindle pole	106	118	13	30	2.07301	1.64706	2.74286	0.51761	0.392857	0.635417	54.8667	41.6429	67.3542
immunoglobulin complex	66	48	8	12	2.0625	1.53846	3.06645	0.515152	0.35	0.673889	34	23.1	44.4767
mitochondrial translational termination	34	33	3	6	2.06061	1.12432	3.375	0.514706	0.110577	0.703704	17.5	3.75962	23.9259
metanephros development	7	6	4	7	2.04167	1.125	4	0.510204	0.111111	0.75	3.57143	0.777778	5.25
multicellular organism growth	49	66	4	11	2.04167	1.36364	3.05882	0.510204	0.266667	0.673077	25	13.0667	32.9808
ADP binding	21	31	3	9	2.03226	1.125	3.3871	0.507937	0.111111	0.704762	10.6667	2.33333	14.8
steroid hydroxylase activity	26	16	4	5	2.03125	1.15556	3.45	0.507692	0.134615	0.710145	13.2	3.5	18.4638
chloride transport	50	79	5	16	2.02532	1.46154	2.95181	0.50625	0.315789	0.661224	25.3125	15.7895	33.0612
E-box binding	11	20	3	11	2.01667	1.09474	3.5	0.504132	0.0865385	0.714286	5.54545	0.951923	7.85714
tertiary granule lumen	33	36	5	11	2.01667	1.37879	3.06429	0.504132	0.274725	0.67366	16.6364	9.06593	22.2308
mRNA 3'-UTR binding	17	31	3	11	2.01075	1.19531	3.5	0.502674	0.163399	0.714286	8.54545	2.77778	12.1429
immunoglobulin production	54	27	7	7	2	1.31944	2.9037	0.5	0.242105	0.655612	27	13.0737	35.4031
cytoskeletal anchoring at nuclear membrane	24	21	4	7	2	1.26	3.45	0.5	0.206349	0.710145	12	4.95238	17.0435
mRNA splicing, via spliceosome	33	139	3	25	1.97842	1.24682	3.28467	0.494545	0.197959	0.695556	16.32	6.53265	22.9533
regulation of mitotic cell cycle phase transition	26	44	3	10	1.9697	1.09804	3.12195	0.492308	0.0892857	0.679688	12.8	2.32143	17.6719
cellular response to cytokine stimulus	26	33	4	10	1.9697	1.23429	3.31034	0.492308	0.189815	0.697917	12.8	4.93519	18.1458
phosphatase activity	72	101	12	33	1.9604	1.53639	2.61563	0.489899	0.349123	0.617682	35.2727	25.1368	44.4731
endocytic vesicle membrane	125	116	5	9	1.93966	1.28852	2.87705	0.484444	0.223913	0.652422	60.5556	27.9891	81.5527
phosphatidylinositol-3,4,5-trisphosphate binding	41	55	5	13	1.93818	1.35593	2.84722	0.484053	0.2625	0.64878	19.8462	10.7625	26.6
SMAD protein signal transduction	31	32	4	8	1.9375	1.2	3.16667	0.483871	0.166667	0.684211	15	5.16667	21.2105
recycling endosome	37	110	4	23	1.93409	1.34182	2.99065	0.482961	0.254743	0.665625	17.8696	9.42547	24.6281
oxidoreductase activity, acting on paired donors, with incorporation or reduction of molecular oxygen	70	57	7	11	1.92982	1.3753	2.75424	0.481818	0.272887	0.636923	33.7273	19.1021	44.5846
endosomal transport	25	57	3	13	1.90058	1.10526	2.94872	0.473846	0.0952381	0.66087	11.8462	2.38095	16.5217
fat cell differentiation	31	49	5	15	1.89796	1.33819	2.9281	0.473118	0.252723	0.658482	14.6667	7.83442	20.4129
symporter activity	51	113	6	25	1.88053	1.38793	2.71154	0.468235	0.279503	0.631206	23.88	14.2547	32.1915
hydrogen peroxide catabolic process	27	23	5	8	1.87826	1.25714	3.14286	0.467593	0.204545	0.681818	12.625	5.52273	18.4091
meiotic nuclear membrane microtubule tethering complex	25	24	5	9	1.875	1.21739	2.97	0.466667	0.178571	0.6633	11.6667	4.46429	16.5825
phagocytic vesicle membrane	142	95	4	5	1.86842	1.10561	2.9375	0.464789	0.0955224	0.659574	66	13.5642	93.6596
lipoprotein metabolic process	27	29	3	6	1.86207	1.00806	3.09677	0.462963	0.008	0.677083	12.5	0.216	18.2812
steroid biosynthetic process	30	43	3	8	1.86047	1.04762	2.89524	0.4625	0.0454545	0.654605	13.875	1.36364	19.6382
camera-type eye development	26	42	4	12	1.85714	1.2093	3	0.461538	0.173077	0.666667	12	4.5	17.3333
microtubule bundle formation	21	34	3	9	1.85294	1.04	3.23529	0.460317	0.0384615	0.690909	9.66667	0.807692	14.5091
acrosomal vesicle	81	77	12	21	1.84091	1.46471	2.50127	0.45679	0.317269	0.600202	37	25.6988	48.6164
retrograde transport, endosome to Golgi	27	44	4	12	1.84091	1.2093	3	0.45679	0.173077	0.666667	12.3333	4.67308	18
dephosphorylation	92	130	15	39	1.84	1.50247	2.31618	0.456522	0.334428	0.568254	42	30.7674	52.2794
double-stranded DNA binding	47	64	6	15	1.83594	1.25	2.69286	0.455319	0.2	0.628647	21.4	9.4	29.5464
regulation of GTPase activity	27	96	4	26	1.82812	1.21635	2.7234	0.452991	0.177866	0.632812	12.2308	4.80237	17.0859
thiol-dependent ubiquitin-specific protease activity	38	59	6	17	1.82486	1.29056	2.72727	0.452012	0.225141	0.633333	17.1765	8.55535	24.0667
apical protein localization	13	19	3	8	1.82456	1.01111	3.11111	0.451923	0.010989	0.678571	5.875	0.142857	8.82143
negative regulation of NF-kappaB transcription factor activity	52	57	6	12	1.82456	1.28395	2.684	0.451923	0.221154	0.627422	23.5	11.5	32.6259
immune response	465	366	39	56	1.8243	1.57366	2.16608	0.451843	0.36454	0.538337	210.107	169.511	250.327
protein localization	63	76	5	11	1.82368	1.26735	2.83733	0.451659	0.21095	0.647556	28.4545	13.2899	40.7961
triglyceride catabolic process	26	20	5	7	1.82	1.09091	2.8125	0.450549	0.0833333	0.644444	11.7143	2.16667	16.7556
intermediate filament	213	194	34	56	1.80837	1.55882	2.13675	0.447015	0.358491	0.532	95.2143	76.3585	113.316
regulation of MAPK cascade	28	31	6	12	1.80645	1.24424	2.75758	0.446429	0.196296	0.637363	12.5	5.4963	17.8462
viral process	229	320	29	73	1.8014	1.53416	2.15322	0.444876	0.348176	0.53558	101.877	79.7323	122.648
microtubule associated complex	14	26	3	10	1.79487	1.0119	3	0.442857	0.0117647	0.666667	6.2	0.164706	9.33333
Schaffer collateral - CA1 synapse	27	79	4	21	1.7943	1.17531	2.67094	0.442681	0.14916	0.6256	11.9524	4.02731	16.8912
iron ion binding	95	106	12	24	1.79245	1.42235	2.35979	0.442105	0.296939	0.576234	42	28.2092	54.7422
adenylate cyclase-activating G protein-coupled receptor signaling pathway	57	82	7	18	1.78746	1.37349	2.50909	0.440546	0.27193	0.601449	25.1111	15.5	34.2826
iron-sulfur cluster binding	30	42	8	20	1.78571	1.26359	2.51163	0.44	0.208602	0.601852	13.2	6.25806	18.0556
regulation of cell migration	50	132	7	33	1.78571	1.34004	2.45703	0.44	0.253754	0.593005	22	12.6877	29.6502
transcription regulatory region DNA binding	77	149	11	38	1.78523	1.42974	2.30795	0.43985	0.300571	0.566714	33.8684	23.144	43.637
chromosome, telomeric region	45	47	7	13	1.77812	1.24935	2.53191	0.437607	0.199584	0.605042	19.6923	8.98129	27.2269
gamma-catenin binding	16	18	5	10	1.77778	1.08333	2.8125	0.4375	0.0769231	0.644444	7	1.23077	10.3111
outer dynein arm assembly	32	27	4	6	1.77778	1.11111	2.90323	0.4375	0.1	0.655556	14	3.2	20.9778
magnesium ion binding	101	182	10	32	1.77582	1.38462	2.32184	0.436881	0.277778	0.569307	44.125	28.0556	57.5
nuclear inner membrane	20	31	4	11	1.77419	1.14583	2.90805	0.436364	0.127273	0.656126	8.72727	2.54545	13.1225
protein tyrosine phosphatase activity	60	80	11	26	1.77273	1.34416	2.40789	0.435897	0.256039	0.584699	26.1538	15.3623	35.082
receptor tyrosine kinase binding	24	38	5	14	1.76842	1.18421	2.64189	0.434524	0.155556	0.621483	10.4286	3.73333	14.9156
protein kinase C binding	27	50	4	13	1.755	1.13333	2.80114	0.430199	0.117647	0.643002	11.6154	3.17647	17.3611
myofibril	85	97	5	10	1.75258	1.21978	2.73778	0.429412	0.18018	0.63474	36.5	15.3153	53.9529
transforming growth factor beta receptor binding	19	19	4	7	1.75	1.03846	2.82353	0.428571	0.037037	0.645833	8.14286	0.703704	12.2708
detection of chemical stimulus involved in sensory perception of bitter taste	39	26	6	7	1.75	1.16071	2.625	0.428571	0.138462	0.619048	16.7143	5.4	24.1429
extrinsic apoptotic signaling pathway via death domain receptors	14	20	4	10	1.75	1.09091	2.73913	0.428571	0.0833333	0.634921	6	1.16667	8.88889
voltage-gated potassium channel activity	24	55	3	12	1.74545	1.03636	2.7234	0.427083	0.0350877	0.632812	10.25	0.842105	15.1875
endosome membrane	179	245	13	31	1.74223	1.40996	2.25301	0.426023	0.290761	0.55615	76.2581	52.0462	99.5508
antigen binding	86	62	12	15	1.73387	1.26851	2.32217	0.423256	0.211674	0.569368	36.4	18.2039	48.9657
potassium ion transmembrane transport	59	125	6	22	1.73067	1.27824	2.48031	0.422188	0.217672	0.596825	24.9091	12.8427	35.2127
anion transmembrane transport	38	66	5	15	1.72727	1.1746	2.68333	0.421053	0.148649	0.627329	16	5.64865	23.8385
embryonic digit morphogenesis	34	37	8	15	1.72297	1.20556	2.4375	0.419608	0.170507	0.589744	14.2667	5.79724	20.0513
Rho guanyl-nucleotide exchange factor activity	93	162	8	24	1.72222	1.2929	2.36364	0.419355	0.226543	0.576923	39	21.0685	53.6538
peptidyl-tyrosine dephosphorylation	58	80	11	26	1.71364	1.33581	2.29452	0.416446	0.251389	0.564179	24.1538	14.5806	32.7224
Fc-epsilon receptor signaling pathway	48	90	5	16	1.70667	1.20588	2.52941	0.414062	0.170732	0.604651	19.875	8.19512	29.0233
RNA processing	43	72	6	17	1.69213	1.21	2.40299	0.409029	0.173554	0.583851	17.5882	7.46281	25.1056
defense response to Gram-negative bacterium	49	58	5	10	1.68966	1.15678	2.64	0.408163	0.135531	0.621212	20	6.64103	30.4394
thiol-dependent ubiquitinyl hydrolase activity	42	64	7	18	1.6875	1.25575	2.44253	0.407407	0.203661	0.590588	17.1111	8.55378	24.8047
pyridoxal phosphate binding	19	31	4	11	1.68548	1.08333	2.8	0.406699	0.0769231	0.642857	7.72727	1.46154	12.2143
positive regulation of vascular endothelial growth factor production	17	23	4	9	1.66304	1.09375	2.63768	0.398693	0.0857143	0.620879	6.77778	1.45714	10.5549
inner dynein arm assembly	18	13	5	6	1.66154	1.0119	2.71429	0.398148	0.0117647	0.631579	7.16667	0.211765	11.3684
regulation of small GTPase mediated signal transduction	87	172	11	36	1.65539	1.32095	2.19638	0.395913	0.242972	0.544706	34.4444	21.1386	47.3894
trans-Golgi network	65	118	8	24	1.65254	1.25399	2.34954	0.394872	0.202546	0.574384	25.6667	13.1655	37.335
protein dephosphorylation	91	126	14	32	1.65079	1.30769	2.08333	0.394231	0.235294	0.52	35.875	21.4118	47.32
microtubule cytoskeleton organization	91	119	19	41	1.65015	1.33584	2.02416	0.393996	0.251407	0.505968	35.8537	22.878	46.0431
ribosome biogenesis	51	66	8	17	1.64205	1.23134	2.33405	0.391003	0.187879	0.57156	19.9412	9.58182	29.1496
RNA polymerase II proximal promoter sequence-specific DNA binding	148	287	22	70	1.6408	1.38837	1.97355	0.390541	0.27973	0.493298	57.8	41.4	73.0082
lysosome organization	37	42	7	13	1.63605	1.16809	2.275	0.388773	0.143902	0.56044	14.3846	5.32439	20.7363
regulation of Rho protein signal transduction	106	173	9	24	1.63391	1.23989	2.23539	0.387972	0.193478	0.552651	41.125	20.5087	58.581
helicase activity	104	191	11	33	1.63351	1.26123	2.13333	0.387821	0.207121	0.53125	40.3333	21.5406	55.25
collagen trimer	101	135	11	24	1.63232	1.25	2.13304	0.387376	0.2	0.531185	39.125	20.2	53.6497
aggresome	41	47	7	13	1.62006	1.17333	2.43056	0.382739	0.147727	0.588571	15.6923	6.05682	24.1314
protein import into nucleus	27	75	4	18	1.62	1.07143	2.55708	0.382716	0.0666667	0.608929	10.3333	1.8	16.4411
regulation of ion transmembrane transport	92	181	11	35	1.61728	1.25877	2.10395	0.381677	0.205575	0.524703	35.1143	18.9129	48.2727
histone binding	43	111	6	25	1.61411	1.19916	2.37832	0.380465	0.166084	0.579535	16.36	7.14161	24.92
regulation of G2/M transition of mitotic cell cycle	98	81	9	12	1.61317	1.1938	2.28235	0.380102	0.162338	0.561856	37.25	15.9091	55.0619
protein deubiquitination	77	170	9	32	1.61046	1.22841	2.223	0.379058	0.185939	0.550157	29.1875	14.3173	42.3621
glucose homeostasis	41	102	4	16	1.60784	1.06579	2.55435	0.378049	0.0617284	0.608511	15.5	2.53086	24.9489
fertilization	25	28	5	9	1.60714	1.07143	2.475	0.377778	0.0666667	0.59596	9.44444	1.66667	14.899
response to endoplasmic reticulum stress	32	80	4	16	1.6	1.09756	2.49351	0.375	0.0888889	0.598958	12	2.84444	19.1667
cell population proliferation	154	211	16	35	1.59656	1.27446	2.02711	0.373655	0.215353	0.506688	57.5429	33.1644	78.0299
defense response	98	82	9	12	1.5935	1.15141	2.16471	0.372449	0.131498	0.538043	36.5	12.8869	52.7283
phosphatidylinositol-4-phosphate binding	34	43	5	10	1.5814	1.08696	2.45455	0.367647	0.08	0.592593	12.5	2.72	20.1481
nuclear speck	157	276	22	61	1.57724	1.32806	1.91838	0.365981	0.247024	0.478727	57.459	38.7827	75.1601
cellular calcium ion homeostasis	45	107	8	30	1.5771	1.21849	2.2449	0.365926	0.17931	0.554545	16.4667	8.06897	24.9545
cholesterol efflux	30	29	6	9	1.55172	1.05729	2.47059	0.355556	0.0541872	0.595238	10.6667	1.62562	17.8571
histone deacetylase binding	31	67	6	20	1.54229	1.11111	2.28261	0.351613	0.1	0.561905	10.9	3.1	17.419
locomotory behavior	66	108	8	20	1.52778	1.1271	2.0966	0.345455	0.112769	0.523037	22.8	7.44279	34.5204
nuclear matrix	53	85	9	22	1.52418	1.16279	2.08861	0.343911	0.14	0.521212	18.2273	7.42	27.6242
activation of cysteine-type endopeptidase activity involved in apoptotic process	44	47	8	13	1.52128	1.10377	2.23129	0.342657	0.0940171	0.551829	15.0769	4.13675	24.2805
chromosome	283	296	44	70	1.52104	1.32563	1.73414	0.342554	0.245642	0.423346	96.9429	69.5165	119.807
regulation of cell shape	61	141	10	35	1.51418	1.21486	2.05674	0.339578	0.176863	0.513793	20.7143	10.7887	31.3414
sensory perception of smell	497	239	66	48	1.51236	1.30914	1.72398	0.338783	0.23614	0.419947	168.375	117.361	208.714
cytoplasmic microtubule organization	29	32	6	10	1.51042	1.03819	2.24359	0.337931	0.0367893	0.554286	9.8	1.06689	16.0743
voltage-gated ion channel activity	85	174	11	34	1.50993	1.19048	2.00424	0.337716	0.16	0.501057	28.7059	13.6	42.5899
negative regulation of cell migration	43	100	6	21	1.505	1.09346	2.13402	0.335548	0.0854701	0.531401	14.4286	3.67521	22.8502
positive regulation of catalytic activity	34	49	6	13	1.5034	1.0625	2.23636	0.334842	0.0588235	0.552846	11.3846	2	18.7967
response to nutrient	30	48	5	12	1.5	1.05775	2.4	0.333333	0.0545977	0.583333	10	1.63793	17.5
detection of chemical stimulus involved in sensory perception of smell	478	195	66	40	1.48563	1.26027	1.72242	0.326883	0.206522	0.41942	156.25	98.7174	200.483
olfactory receptor activity	478	195	66	40	1.48563	1.27604	1.70251	0.326883	0.216327	0.412632	156.25	103.404	197.238
amyloid-beta binding	48	97	6	18	1.48454	1.08183	2.27368	0.326389	0.075641	0.560185	15.6667	3.63077	26.8889
keratin filament	122	103	20	25	1.48058	1.20082	1.81923	0.32459	0.167233	0.450317	39.6	20.4024	54.9387
tRNA binding	32	38	8	14	1.47368	1.09357	2.21429	0.321429	0.0855615	0.548387	10.2857	2.73797	17.5484
positive regulation of angiogenesis	51	118	5	17	1.46949	1.01961	2.14179	0.319493	0.0192308	0.533101	16.2941	0.980769	27.1882
response to drug	147	282	22	62	1.46905	1.23789	1.75708	0.319289	0.192177	0.430872	46.9355	28.25	63.3383
negative regulation of transcription by RNA polymerase II	263	466	45	117	1.46738	1.28955	1.6734	0.318514	0.224537	0.402416	83.7692	59.0532	105.835
immunoglobulin receptor binding	48	46	10	14	1.46087	1.08302	2.08163	0.315476	0.0766551	0.519608	15.1429	3.67944	24.9412
RNA phosphodiester bond hydrolysis, endonucleolytic	37	40	7	11	1.45357	1.01449	2.03902	0.312039	0.0142857	0.509569	11.5455	0.528571	18.8541
response to stimulus	634	363	95	79	1.4524	1.31017	1.6415	0.311484	0.236743	0.390803	197.481	150.095	247.769
actin cytoskeleton organization	94	178	12	33	1.45225	1.1597	1.87857	0.311412	0.137706	0.467679	29.2727	12.9443	43.9619
Golgi membrane	460	582	49	90	1.45171	1.27521	1.6412	0.311159	0.215813	0.39069	143.133	99.2741	179.717
ficolin-1-rich granule lumen	49	80	6	14	1.42917	1.00791	2.1375	0.300292	0.00784929	0.532164	14.7143	0.384615	26.076
adaptive immune response	347	269	28	31	1.42817	1.19632	1.74451	0.299805	0.164106	0.426774	104.032	56.9448	148.091
cellular response to tumor necrosis factor	61	75	11	19	1.40485	1.085	1.87976	0.288179	0.078341	0.468016	17.5789	4.7788	28.549
collagen fibril organization	53	81	7	15	1.40212	1.03439	2.048	0.286792	0.0332481	0.511719	15.2	1.76215	27.1211
heme binding	116	112	17	23	1.40126	1.11482	1.79032	0.286357	0.102997	0.441441	33.2174	11.9477	51.2072
myosin complex	63	117	10	26	1.4	1.07851	1.85794	0.285714	0.0727969	0.461771	18	4.58621	29.0915
visual perception	157	188	30	50	1.39184	1.15628	1.65217	0.281529	0.135161	0.394737	44.2	21.2202	61.9737
DNA replication	87	134	14	30	1.39126	1.08019	1.77567	0.281226	0.0742397	0.436832	24.4667	6.45886	38.0044
chromatin binding	184	285	33	71	1.38905	1.1926	1.65843	0.280083	0.161497	0.397019	51.5352	29.7155	73.0515
endonuclease activity	71	67	13	17	1.38576	1.04142	1.84492	0.278376	0.039768	0.457971	19.7647	2.82353	32.5159
negative regulation of gene expression	87	155	13	32	1.38164	1.10937	1.76623	0.276221	0.0985915	0.433824	24.0312	8.57746	37.7426
endoplasmic reticulum membrane	604	771	80	141	1.38074	1.23331	1.52005	0.27575	0.189172	0.342126	166.553	114.26	206.644
transcription, DNA-templated	32	83	7	25	1.37694	1.03047	2.0425	0.27375	0.0295652	0.510404	8.76	0.946087	16.3329
meiotic cell cycle	75	82	12	18	1.37195	1.06667	1.825	0.271111	0.0625	0.452055	20.3333	4.6875	33.9041
lyase activity	72	105	12	24	1.37143	1.08757	1.79679	0.270833	0.0805195	0.443452	19.5	5.7974	31.9286
fatty acid metabolic process	92	124	13	24	1.36973	1.045	1.73688	0.269928	0.0430622	0.424255	24.8333	3.96172	39.0315
kidney development	82	99	20	33	1.36667	1.09192	1.71262	0.268293	0.0841857	0.416099	22	6.90323	34.1201
DNA-binding transcription repressor activity, RNA polymerase II-specific	89	149	11	25	1.35754	1.01496	1.75	0.263371	0.0147392	0.428571	23.44	1.31179	38.1429
carbohydrate metabolic process	146	200	21	39	1.35571	1.10183	1.6744	0.262381	0.0924225	0.402771	38.3077	13.4937	58.8046
odontogenesis of dentin-containing tooth	44	65	9	18	1.35385	1.01111	1.91111	0.261364	0.010989	0.476744	11.5	0.483516	20.9767
transferase activity, transferring glycosyl groups	136	192	21	40	1.34921	1.11939	1.65765	0.258824	0.106657	0.396736	35.2	14.5054	53.9561
cell differentiation	503	766	76	154	1.3306	1.19279	1.4811	0.248457	0.161633	0.324824	124.974	81.3012	163.386
nuclease activity	104	106	17	23	1.32741	1.01786	1.68831	0.246656	0.0175439	0.407692	25.6522	1.82456	42.4
negative regulation of cell population proliferation	157	303	25	64	1.32647	1.137	1.56835	0.246119	0.120491	0.362387	38.6406	18.917	56.8947
structural molecule activity	181	239	28	49	1.32531	1.10532	1.59779	0.245462	0.095288	0.374136	44.4286	17.2471	67.7186
regulation of gene expression	108	169	16	33	1.31805	1.05453	1.65517	0.241302	0.051713	0.395833	26.0606	5.585	42.75
actin filament organization	54	82	12	24	1.31707	1.00455	1.7512	0.240741	0.00452489	0.428962	13	0.244344	23.1639
protein ubiquitination	216	357	29	63	1.3144	1.12744	1.54741	0.239198	0.113034	0.353759	51.6667	24.4154	76.4119
early endosome membrane	175	196	15	22	1.30952	1.02917	1.68291	0.236364	0.028343	0.40579	41.3636	4.96003	71.0132
nuclear envelope	119	157	24	41	1.29485	1.07094	1.60435	0.227711	0.0662393	0.376694	27.0976	7.88248	44.8266
ubiquitin-dependent protein catabolic process	104	207	16	41	1.28744	1.01898	1.61953	0.223265	0.0186275	0.382536	23.2195	1.93725	39.7838
GTPase activator activity	120	249	26	69	1.27896	1.07692	1.52542	0.218116	0.0714286	0.344444	26.1739	8.57143	41.3333
G protein-coupled receptor activity	694	491	113	102	1.27585	1.14971	1.40598	0.216209	0.130218	0.288754	150.049	90.3711	200.395
regulation of apoptotic process	118	166	24	43	1.27359	1.06294	1.55778	0.214821	0.0592105	0.358063	25.3488	6.98684	42.2514
nuclear membrane	121	225	25	59	1.26916	1.06705	1.51004	0.212075	0.0628384	0.337765	25.661	7.60345	40.8696
nuclear body	179	241	34	58	1.26702	1.08908	1.50875	0.210749	0.0817901	0.337201	37.7241	14.6404	60.3589
ubiquitin-protein transferase activity	104	176	15	32	1.26061	1.00785	1.62416	0.206731	0.00778816	0.384298	21.5	0.809969	39.9669
mitotic cell cycle	78	139	17	38	1.25434	1.01653	1.58442	0.202767	0.0162602	0.368855	15.8158	1.26829	28.7707
external side of plasma membrane	345	363	44	58	1.25282	1.08254	1.45272	0.201799	0.0762463	0.311637	69.6207	26.305	107.515
G protein-coupled receptor signaling pathway	818	772	140	164	1.24123	1.14116	1.34711	0.194347	0.1237	0.257669	158.976	101.186	210.773
intracellular	456	412	86	96	1.23549	1.10998	1.36943	0.190607	0.0990803	0.269768	86.9167	45.1806	123.014
Golgi apparatus	804	1144	114	198	1.22065	1.11949	1.32063	0.180763	0.106733	0.242783	145.333	85.8135	195.198
spindle	130	171	25	40	1.21637	1.02162	1.53859	0.177885	0.021164	0.350054	23.125	2.75132	45.5071
biological_process	363	360	68	82	1.21593	1.07463	1.35955	0.177585	0.0694444	0.264463	64.4634	25.2083	96
cytokine-mediated signaling pathway	144	205	25	43	1.2082	1.01886	1.47525	0.172319	0.0185118	0.322148	24.814	2.6657	46.3893
immune system process	702	579	77	76	1.19669	1.065	1.34104	0.164361	0.0610329	0.254311	115.382	42.8451	178.526
DNA-binding transcription factor activity	294	495	56	112	1.18788	1.03964	1.33333	0.158163	0.0381291	0.25	46.5	11.21	73.5
cellular response to DNA damage stimulus	292	372	51	77	1.18511	1.0261	1.35631	0.1562	0.0254327	0.262706	45.6104	7.42635	76.7102
nucleic acid binding	774	955	151	217	1.16472	1.07397	1.2593	0.141422	0.0688718	0.205907	109.461	53.3068	159.372
spermatogenesis	271	308	46	60	1.14766	1.00447	1.33154	0.128659	0.00445293	0.248988	34.8667	1.20674	67.4756
perinuclear region of cytoplasm	371	588	72	130	1.13922	1.02685	1.27335	0.122206	0.0261438	0.214672	45.3385	9.69935	79.6434
regulation of transcription by RNA polymerase II	620	794	121	175	1.12934	1.05109	1.24991	0.114525	0.048608	0.199944	71.0057	30.1369	123.965
zinc ion binding	396	679	66	127	1.12224	1.00486	1.24861	0.108924	0.00483945	0.199107	43.1339	1.91642	78.8462
cell surface	562	691	102	140	1.11631	1.01904	1.242	0.104194	0.0186879	0.194844	58.5571	10.5026	109.502
RNA binding	560	1001	102	202	1.10791	1.00442	1.19932	0.097401	0.0043979	0.166192	54.5446	2.46282	93.0676
metal ion binding	2195	3222	412	653	1.07975	1.02787	1.12733	0.0738634	0.0271143	0.11295	162.13	59.5158	247.924
DNA binding	1047	1459	205	308	1.07817	1.01226	1.15275	0.0725046	0.0121072	0.132509	75.9123	12.6762	138.737
transferase activity	868	1551	162	310	1.07091	1.0035	1.15659	0.0662182	0.00348872	0.135391	57.4774	3.02821	117.519
extracellular space	1208	1329	209	246	1.06987	1.00291	1.14785	0.0653065	0.00289713	0.128808	78.8902	3.49973	155.6

## Sheet: SAS_AFR
GO_category	sN	sS	rN	rS	Z	CI_low	CI_high	alpha	alpha_low	alpha_high	bps	bps_low	bps_high
DNA binding	1144	1469	2	13	5.06195	2.20911	7.48663	0.802448	0.547329	0.866428	918	626.144	991.194
immune system process	687	570	3	6	2.41053	1.31079	3.72987	0.585153	0.237099	0.731894	402	162.887	502.812

## Sheet: EAS_EUR
GO_category	sN	sS	rN	rS	Z	CI_low	CI_high	alpha	alpha_low	alpha_high	bps	bps_low	bps_high
peptidase activity	354	432	2	7	2.86806	1.26771	4.04817	0.651332	0.211176	0.752975	230.571	74.7565	266.553
protein phosphorylation	411	602	2	8	2.7309	1.13875	3.70052	0.63382	0.121845	0.729767	260.5	50.0782	299.934
negative regulation of apoptotic process	187	283	2	8	2.64311	1.0726	3.8885	0.621658	0.0676884	0.742832	116.25	12.6577	138.909
zinc ion binding	419	594	2	7	2.46886	1.09027	3.39669	0.594954	0.082793	0.705596	249.286	34.6903	295.645
proteolysis	399	495	3	9	2.41818	1.51277	4.0121	0.586466	0.338961	0.750754	234	135.245	299.551
cellular_component	221	258	3	8	2.28424	1.42308	3.71084	0.562217	0.297297	0.730519	124.25	65.7027	161.445
biological_process	353	359	4	8	1.96657	1.26027	2.94974	0.491501	0.206522	0.660987	173.5	72.9022	233.329
ATP binding	1092	1617	8	23	1.94156	1.49991	2.70384	0.48495	0.333296	0.630156	529.565	363.959	688.13
nucleic acid binding	777	863	5	10	1.8007	1.27976	2.76436	0.444659	0.218605	0.638253	345.5	169.856	495.922
molecular_function	377	419	4	8	1.79952	1.19792	2.94522	0.444297	0.165217	0.660467	167.5	62.287	248.996
cilium	401	377	3	5	1.77277	1.01542	2.70722	0.43591	0.0151899	0.630617	174.8	6.09114	252.878
positive regulation of transcription by RNA polymerase II	397	658	4	11	1.65919	1.09867	2.46248	0.397298	0.0898123	0.593905	157.727	35.6555	235.78
cytoskeleton	975	1322	6	13	1.59796	1.15368	2.20755	0.374201	0.133207	0.547009	364.846	129.877	533.333
regulation of transcription, DNA-templated	705	830	6	11	1.55723	1.16524	2.31434	0.357834	0.141807	0.567912	252.273	99.9737	400.378
nucleotide binding	1144	1773	10	24	1.54856	1.18463	2.00103	0.35424	0.155855	0.500258	405.25	178.299	572.295
hydrolase activity	1029	1293	10	19	1.51206	1.15878	1.97419	0.338653	0.137023	0.493463	348.474	140.997	507.774
endoplasmic reticulum membrane	604	666	6	10	1.51151	1.07012	2.18307	0.338411	0.0655284	0.541931	204.4	39.5791	327.326
DNA-binding transcription factor activity, RNA polymerase II-specific	719	874	5	9	1.48078	1.06822	2.28886	0.324679	0.0638658	0.563102	233.444	45.9195	404.87
endoplasmic reticulum	872	1079	8	14	1.41427	1.0809	2.01852	0.292923	0.0748414	0.504587	255.429	65.2617	440
ion transport	384	654	6	14	1.37003	1.02758	1.9929	0.270089	0.0268362	0.498219	103.714	10.3051	191.316

## Sheet: EUR_EAS
GO_category	sN	sS	rN	rS	Z	CI_low	CI_high	alpha	alpha_low	alpha_high	bps	bps_low	bps_high
viral process	251	310	2	10	4.04839	1.76	5.71212	0.752988	0.431818	0.824934	189	108.386	207.058
intermediate filament	205	189	2	7	3.7963	1.59326	5.53398	0.736585	0.372358	0.819298	151	76.3333	167.956
keratinization	212	185	2	6	3.43784	1.34503	4.68132	0.709119	0.256522	0.786385	150.333	54.3826	166.714
Golgi-associated vesicle membrane	12	12	2	6	3	1.04	4.57143	0.666667	0.0384615	0.78125	8	0.461538	9.375
focal adhesion	169	408	2	14	2.89951	1.3494	3.92683	0.655114	0.258929	0.745342	110.714	43.7589	125.963
centriole	186	130	3	6	2.86154	1.58197	4.69259	0.650538	0.367876	0.786898	121	68.4249	146.363
cell migration	155	301	2	11	2.83223	1.36278	3.9527	0.646921	0.266204	0.747009	100.273	41.2616	115.786
detection of mechanical stimulus	59	47	4	9	2.82447	1.90588	4.4898	0.645951	0.475309	0.777273	38.1111	28.0432	45.8591
protein export from nucleus	20	31	2	8	2.58065	1.15152	3.60345	0.6125	0.131579	0.722488	12.25	2.63158	14.4498
branching morphogenesis of an epithelial tube	23	27	3	9	2.55556	1.44828	4.32692	0.608696	0.309524	0.768889	14	7.11905	17.6844
microtubule-based movement	135	162	2	6	2.5	1.06024	3.46988	0.6	0.0568182	0.711806	81	7.67045	96.0938
cilium	389	377	8	19	2.4506	1.83835	3.44439	0.591936	0.456035	0.709673	230.263	177.398	276.063
ciliary membrane	43	44	3	7	2.2803	1.33333	3.66279	0.561462	0.25	0.726984	24.1429	10.75	31.2603
protein ubiquitination	229	355	4	13	2.09648	1.48768	3.34902	0.52301	0.327812	0.701405	119.769	75.069	160.622
negative regulation of transcription, DNA-templated	206	338	3	10	2.03156	1.2412	3.13078	0.507767	0.194329	0.68059	104.6	40.0317	140.202
cell-matrix adhesion	163	167	5	10	1.9521	1.36054	2.91185	0.48773	0.265	0.656576	79.5	43.195	107.022
axoneme	144	148	3	6	1.94595	1.04828	3.06294	0.486111	0.0460526	0.673516	70	6.63158	96.9863
neural tube development	31	43	3	8	1.92248	1.11111	3.22222	0.479839	0.1	0.689655	14.875	3.1	21.3793
centrosome	349	365	6	12	1.91233	1.44143	2.84264	0.477077	0.306242	0.648214	166.5	106.879	226.227
microtubule	291	374	3	7	1.81551	1.10526	2.78663	0.44919	0.0952381	0.641144	130.714	27.7143	186.573
biological_process	340	350	6	11	1.78095	1.22664	2.53221	0.438503	0.184765	0.605088	149.091	62.8199	205.73
chromosome	304	284	5	8	1.71268	1.16789	2.68551	0.416118	0.143757	0.627632	126.5	43.7022	190.8
intracellular membrane-bounded organelle	443	614	6	14	1.6835	1.24682	2.49042	0.405998	0.197957	0.598462	179.857	87.6948	265.118
kidney development	58	84	5	12	1.65714	1.14824	2.56	0.396552	0.129098	0.609375	23	7.4877	35.3438
spermatogenesis	281	307	5	9	1.64756	1.14286	2.4751	0.393041	0.125	0.595975	110.444	35.125	167.469
motile cilium	136	124	7	10	1.56682	1.0942	2.35714	0.361765	0.0860927	0.575758	49.2	11.7086	78.303
heart development	150	233	7	16	1.47149	1.05342	2.07171	0.320417	0.0507099	0.517308	48.0625	7.60649	77.5962
nucleolus	449	568	6	11	1.44924	1.02298	2.14904	0.309982	0.0224648	0.534676	139.182	10.0867	240.069
molecular_function	388	428	7	11	1.42457	1.04275	2.14684	0.298032	0.0409952	0.534198	115.636	15.9061	207.269
in utero embryonic development	87	125	5	10	1.392	1.00216	2.12402	0.281609	0.00215054	0.529194	24.5	0.187097	46.0399
cell projection	745	1059	22	43	1.37501	1.16341	1.67996	0.272733	0.140459	0.404748	203.186	104.642	301.537
regulation of transcription by RNA polymerase II	638	767	13	21	1.3437	1.03143	1.74812	0.255784	0.0304731	0.427957	163.19	19.4418	273.037
nucleic acid binding	793	865	18	26	1.32421	1.11398	1.66044	0.244835	0.102315	0.39775	194.154	81.1357	315.416
cytoskeleton	964	1347	19	33	1.243	1.02871	1.5223	0.195492	0.0279119	0.343099	188.455	26.907	330.747
nucleus	3146	4292	70	117	1.22514	1.11058	1.35429	0.183769	0.0995668	0.261607	578.137	313.237	823.014

[truncated: 2 more sheets: SAS_EAS, SAS_EUR]
