# Supplementary material for: A new test suggests hundreds of amino acid polymorphisms in humans are subject to balancing selection
Source: PLoS Biol. 2022 Jun 2;20(6):e3001645. doi: 10.1371/journal.pbio.3001645 (PMC9162324; doi:10.1371/journal.pbio.3001645)
Supplement: S3 Data — (XLSX) [file pbio.3001645.s003.xlsx]

## Sheet: Info
This file contains the data from figure 2 for each population comparison, as well as the data for supplementary figures S36, S37 and S38.

## Sheet: AFR_EAS
population	maf	sN	sS	rN	rS	Z	CI_low	CI_high
AFR	0-0.1	17338	14731	194964	131785	0.79557	0.789587	0.802084
AFR	0.1-0.2	5506	5892	2395	2820	1.10032	1.07609	1.125
AFR	0.2-0.3	4629	5375	605	720	1.02491	0.984175	1.06438
AFR	0.3-0.4	3090	3591	155	193	1.07144	1.00041	1.1529
AFR	0.4-0.5	1033	1270	80	103	1.04723	0.940828	1.17063
EAS	0-0.1	17338	14731	116397	66437	0.671792	0.66582	0.677477
EAS	0.1-0.2	5506	5892	194	157	0.75626	0.700317	0.813927
EAS	0.2-0.3	4629	5375	21	25	1.02525	0.833822	1.2253
EAS	0.3-0.4	3090	3591	6	6	0.860485	0.569657	1.32806
EAS	0.4-0.5	1033	1270	4	3	0.610039	0.300532	0.941925

## Sheet: AFR_EUR
population	maf	sN	sS	rN	rS	Z	CI_low	CI_high
AFR	0-0.1	30791	25374	182569	122258	0.812616	0.80774	0.817912
AFR	0.1-0.2	6009	6473	1251	1461	1.08415	1.05226	1.11496
AFR	0.2-0.3	4570	5304	167	223	1.15054	1.07374	1.23235
AFR	0.3-0.4	3240	3876	24	28	0.975232	0.815038	1.18001
AFR	0.4-0.5	1168	1474	6	9	1.1886	0.826657	1.69608
EUR	0-0.1	30791	25374	95185	51735	0.659555	0.655004	0.663804
EUR	0.1-0.2	6009	6473	1	0	0	0	0
EUR	0.2-0.3	4570	5304	0	0	0	0	0
EUR	0.3-0.4	3240	3876	0	0	0	0	0
EUR	0.4-0.5	1168	1474	0	0	0	0	0

## Sheet: AFR_SAS
population	maf	sN	sS	rN	rS	Z	CI_low	CI_high
AFR	0-0.1	24158	20312	188462	126253	0.796758	0.791686	0.802643
AFR	0.1-0.2	5635	6169	1952	2353	1.10109	1.07303	1.12824
AFR	0.2-0.3	4406	5188	431	483	0.951731	0.908352	0.995759
AFR	0.3-0.4	3392	3995	78	105	1.14297	1.025	1.26747
AFR	0.4-0.5	1246	1581	35	41	0.923213	0.799062	1.0802
SAS	0-0.1	24158	20312	119727	70348	0.698824	0.693226	0.703672
SAS	0.1-0.2	5635	6169	56	38	0.619833	0.532687	0.721225
SAS	0.2-0.3	4406	5188	3	8	2.26471	1.34855	3.49512
SAS	0.3-0.4	3392	3995	0	0	0	0	0
SAS	0.4-0.5	1246	1581	1	0	0	0	0

## Sheet: AFR_nonAFR
population	maf	sN	sS	rN	rS	Z	CI_low	CI_high
AFR	0-0.1	37423	30133	171347	113224	0.82065	0.816043	0.825229
AFR	0.1-0.2	5787	5875	975	1154	1.16586	1.12958	1.2044
AFR	0.2-0.3	4324	4670	106	145	1.26658	1.15644	1.3758
AFR	0.3-0.4	1697	1967	12	15	1.07842	0.822476	1.41181
AFR	0.4-0.5	418	464	3	2	0.600575	0.214211	0.919565
nonAFR	0-0.1	37423	30133	306498	171461	0.694759	0.69072	0.698658
nonAFR	0.1-0.2	5787	5875	323	286	0.872186	0.824729	0.922934
nonAFR	0.2-0.3	4324	4670	56	47	0.777103	0.66645	0.870451
nonAFR	0.3-0.4	1697	1967	12	11	0.790841	0.585208	1.04604
nonAFR	0.4-0.5	418	464	10	7	0.630603	0.431107	0.868597

## Sheet: EAS_EUR
population	maf	sN	sS	rN	rS	Z	CI_low	CI_high
EAS	0-0.1	15864	13471	118250	68443	0.681618	0.675868	0.68697
EAS	0.1-0.2	5023	5150	128	133	1.01344	0.929771	1.09906
EAS	0.2-0.3	4032	4507	11	20	1.62656	1.26824	2.10543
EAS	0.3-0.4	3400	4030	1	3	2.53102	0	1.73981
EAS	0.4-0.5	1506	1726	3	4	1.16338	0.569078	1.75058
EUR	0-0.1	15864	13471	110800	65030	0.691173	0.685323	0.697001
EUR	0.1-0.2	5023	5150	286	259	0.883262	0.836652	0.938956
EUR	0.2-0.3	4032	4507	45	48	0.954249	0.832426	1.10097
EUR	0.3-0.4	3400	4030	7	12	1.4463	1.05604	2.12945
EUR	0.4-0.5	1506	1726	1	3	2.61761	0	2.18786

## Sheet: EAS_SAS
population	maf	sN	sS	rN	rS	Z	CI_low	CI_high
EAS	0-0.1	20861	17477	113453	64572	0.679355	0.673853	0.684202
EAS	0.1-0.2	4864	5045	26	13	0.482061	0.382066	0.600764
EAS	0.2-0.3	3661	4130	0	0	0	0	0
EAS	0.3-0.4	3518	4145	0	0	0	0	0
EAS	0.4-0.5	1835	2105	0	0	0	0	0
SAS	0-0.1	20861	17477	123809	74644	0.719633	0.714179	0.724924
SAS	0.1-0.2	4864	5045	75	88	1.13124	1.01502	1.24655
SAS	0.2-0.3	3661	4130	1	5	4.4322	0	3.58345
SAS	0.3-0.4	3518	4145	0	0	0	0	0
SAS	0.4-0.5	1835	2105	0	0	0	0	0

## Sheet: EUR_SAS
population	maf	sN	sS	rN	rS	Z	CI_low	CI_high
EUR	0-0.1	31179	24755	95805	53822	0.707572	0.702923	0.712429
EUR	0.1-0.2	4963	5211	9	2	0.211646	0.104932	0.322439
EUR	0.2-0.3	3550	3908	0	0	0	0	0
EUR	0.3-0.4	3174	3942	0	0	0	0	0
EUR	0.4-0.5	2284	2596	0	0	0	0	0
SAS	0-0.1	31179	24755	113440	67188	0.745976	0.740735	0.750337
SAS	0.1-0.2	4963	5211	34	34	0.952408	0.797729	1.14876
SAS	0.2-0.3	3550	3908	0	5	0	0	0
SAS	0.3-0.4	3174	3942	0	0	0	0	0
SAS	0.4-0.5	2284	2596	0	0	0	0	0

## Sheet: S36
Comparison	Target population	MAF bin	Observed Z	Observed lower CI	Observed upper CI	Simulated Z
AFR-EAS	AFR	0-0.1	0.79557	0.789587	0.802084	0.311
		0.1-0.2	1.10032	1.07609	1.125	0.891
		0.2-0.3	1.02491	0.984175	1.06438	0.994
		0.3-0.4	1.07144	1.00041	1.1529	1.002
		0.4-0.5	1.04723	0.940828	1.17063	1.046
	EAS	0-0.1	0.671792	0.66582	0.677477	0.312
		0.1-0.2	0.75626	0.700317	0.813927	0.491
		0.2-0.3	1.02525	0.833822	1.2253	0.5
		0.3-0.4	NA	NA	NA	NA
		0.4-0.5	NA	NA	NA	NA
AFR-EUR	AFR	0-0.1	0.812616	0.80774	0.817912	0.312
		0.1-0.2	1.08415	1.05226	1.11496	0.819
		0.2-0.3	1.15054	1.07374	1.23235	0.872
		0.3-0.4	0.975232	0.815038	1.18001	1.001
		0.4-0.5	NA	NA	NA	NA
	EUR	0-0.1	0.659555	0.655004	0.663804	0.203
		0.1-0.2	NA	NA	NA	NA
		0.2-0.3	NA	NA	NA	NA
		0.3-0.4	NA	NA	NA	NA
		0.4-0.5	NA	NA	NA	NA
EAS-EUR	EAS	0-0.1	0.681618	0.675868	0.68697	0.203
		0.1-0.2	1.01344	0.929771	1.09906	0.662
		0.2-0.3	NA	NA	NA	NA
		0.3-0.4	NA	NA	NA	NA
		0.4-0.5	NA	NA	NA	NA
	EUR	0-0.1	0.691173	0.685323	0.697001	0.312
		0.1-0.2	0.883262	0.836652	0.938956	0.826
		0.2-0.3	0.954249	0.832426	1.10097	0.841
		0.3-0.4	NA	NA	NA	NA
		0.4-0.5	NA	NA	NA	NA

## Sheet: S37
	Non-synonymous		Synonymous
Frequency	Observed	Simulated	Observed	Simulated
1	0.51	0.239	0.398	0.208
2-3	0.158	0.227	0.152	0.197
4-7	0.083	0.143	0.09	0.123
8-15	0.059	0.124	0.072	0.108
16-31	0.051	0.107	0.065	0.1
32-63	0.042	0.067	0.058	0.081
64-127	0.034	0.04	0.052	0.064
128-255	0.028	0.027	0.047	0.053
256-511	0.026	0.019	0.047	0.048
512-1023	0.011	0.007	0.02	0.019

[truncated: 1 more sheets: S38]
